# Supplementary material for: Hexaaqua­zinc(II) 4,4′-(1,2-dihy­droxy­ethane-1,2-di­yl)dibenzoate monohydrate
Source: Acta Crystallogr Sect E Struct Rep Online. 2010 Jul 17;66(Pt 8):m968. doi: 10.1107/S1600536810027972 (PMC3007234; doi:10.1107/S1600536810027972)
Supplement: Supplementary file 1 [file e-66-0m968-sup1.cif]

##############################################################################
###                                                                        ###
###        Electronic paper (Acta Crystallographica Section E)             ###
###                                                                        ###
##############################################################################
#                                                                            #
# This CIF contains the data in a paper accepted for publication in Acta     #
# Crystallographica Section E. It conforms to the requirements of Notes      #
# for Authors for Section E, and has been peer reviewed under the auspices   #
# of the IUCr Commission on Journals.                                        #
#                                                                            #
# Full details of the Crystallographic Information File format               #
# are given in the paper "The Crystallographic Information File (CIF):       #
# a New Standard Archive File for Crystallography" by S. R. Hall, F. H.      #
# Allen and I. D. Brown [Acta Cryst. (1991), A47, 655-685].                  #
#                                                                            #
# The current version of the core CIF dictionary is obtainable from          #
# ftp://ftp.iucr.org/pub/cif_core.dic. The current version number is 2.4.    #
#                                                                            #
# Software is freely available for graphical display of the structure(s) in  #
# this CIF.  For information consult the CIF home page http://www.iucr.org/  #
# cif/home.html                                                              #
#                                                                            #
# This file may be used for bona fide research purposes within the           #
# scientific community so long as proper attribution is given to the journal # 
# article from which it was obtained.                                        #
#                                                                            #
##############################################################################
                                             
data_I
_audit_creation_method     SHELXL-97
_chemical_name_systematic
;
Hexaaquazinc(II) 4,4'-(1,2-dihydroxyethane-1,2-diyl)dibenzoate monohydrate
;
_chemical_name_common     ?
_chemical_formula_moiety     'C16 H12 O6 2-, H12 Zn O6 2+, H2 O'
_chemical_formula_sum     'C16 H26 O13 Zn'
_chemical_formula_iupac     '[Zn (H2 O)6] (C16 H12 O6), H2 O'
_chemical_formula_weight     491.76
_chemical_melting_point     ?
_symmetry_cell_setting     monoclinic
_symmetry_space_group_name_H-M     'P 21/m'
_symmetry_space_group_name_Hall     '-P 2yb'
loop_
    _symmetry_equiv_pos_as_xyz
    'x, y, z'
    '-x, y+1/2, -z'
    '-x, -y, -z'
    'x, -y-1/2, z'
_cell_length_a     6.0356(9)
_cell_length_b     20.508(2)
_cell_length_c     8.6260(10)
_cell_angle_alpha     90.00
_cell_angle_beta     104.1410(10)
_cell_angle_gamma     90.00
_cell_volume     1035.4(2)
_cell_formula_units_Z     2
_cell_measurement_reflns_used     2215
_cell_measurement_theta_min     2.478
_cell_measurement_theta_max     23.954
_cell_measurement_temperature     298(2)
_exptl_crystal_description     block
_exptl_crystal_colour     colourless
_exptl_crystal_size_max     0.37
_exptl_crystal_size_mid     0.27
_exptl_crystal_size_min     0.22
_exptl_crystal_density_diffrn     1.577
_exptl_crystal_density_meas     ?
_exptl_crystal_density_method     'not measured'
_exptl_crystal_F_000     512
_exptl_absorpt_coefficient_mu     1.252
_exptl_absorpt_correction_type     multi-scan
_exptl_absorpt_process_details     '(SADABS; Bruker, 2007)'
_exptl_absorpt_correction_T_min     0.673
_exptl_absorpt_correction_T_max     0.759
_exptl_special_details     ?
_diffrn_ambient_temperature     298(2)
_diffrn_radiation_type     MoK\a
_diffrn_radiation_wavelength     0.71073
_diffrn_radiation_source     'fine-focus sealed tube'
_diffrn_radiation_monochromator     graphite
_diffrn_measurement_device_type     'Bruker SMART 1000 CCD area-detector'
_diffrn_measurement_method     '\f and \w scans'
_diffrn_detector_area_resol_mean     ?
_diffrn_reflns_number     5208
_diffrn_reflns_av_R_equivalents     0.0352
_diffrn_reflns_av_sigmaI/netI     0.0420
_diffrn_reflns_theta_min     1.99
_diffrn_reflns_theta_max     25.00
_diffrn_reflns_theta_full     25.00
_diffrn_measured_fraction_theta_max     0.994
_diffrn_measured_fraction_theta_full     0.994
_diffrn_reflns_limit_h_min     -7
_diffrn_reflns_limit_h_max     7
_diffrn_reflns_limit_k_min     -22
_diffrn_reflns_limit_k_max     24
_diffrn_reflns_limit_l_min     -9
_diffrn_reflns_limit_l_max     10
_diffrn_standards_number     0
_diffrn_standards_interval_count     ?
_diffrn_standards_interval_time     ?
_diffrn_standards_decay_%     ?
_refine_special_details
;
 Refinement of F^2^ against ALL reflections.  The weighted R-factor wR and
 goodness of fit S are based on F^2^, conventional R-factors R are based
 on F, with F set to zero for negative F^2^. The threshold expression of
 F^2^ > 2sigma(F^2^) is used only for calculating R-factors(gt) etc. and is
 not relevant to the choice of reflections for refinement.  R-factors based
 on F^2^ are statistically about twice as large as those based on F, and R-
 factors based on ALL data will be even larger.
;
_reflns_number_total     1877
_reflns_number_gt     1608
_reflns_threshold_expression     I>2\s(I)
_refine_ls_structure_factor_coef     Fsqd
_refine_ls_matrix_type     full
_refine_ls_R_factor_all     0.0767
_refine_ls_R_factor_gt     0.0675
_refine_ls_wR_factor_gt     0.1563
_refine_ls_wR_factor_ref     0.1597
_refine_ls_goodness_of_fit_ref     1.255
_refine_ls_restrained_S_all     1.251
_refine_ls_number_reflns     1865
_refine_ls_number_parameters     142
_refine_ls_number_restraints     11
_refine_ls_hydrogen_treatment     constr
_refine_ls_weighting_scheme     calc
_refine_ls_weighting_details
         'calc w=1/[\s^2^(Fo^2^)+(0.0000P)^2^+7.6103P] where P=(Fo^2^+2Fc^2^)/3'
_atom_sites_solution_hydrogens     geom
_atom_sites_solution_primary     direct
_atom_sites_solution_secondary     difmap
_refine_ls_shift/su_max     0.000
_refine_ls_shift/su_mean     0.000
_refine_diff_density_max     0.650
_refine_diff_density_min     -0.447
_refine_ls_extinction_method     none
_refine_ls_extinction_coef     ?
loop_
    _atom_type_symbol
    _atom_type_description
    _atom_type_scat_dispersion_real
    _atom_type_scat_dispersion_imag
    _atom_type_scat_source
    'C' 'C' 0.0033 0.0016
                         'International Tables Vol C Tables 4.2.6.8 and 6.1.1.4'
    'H' 'H' 0.0000 0.0000
                         'International Tables Vol C Tables 4.2.6.8 and 6.1.1.4'
    'O' 'O' 0.0106 0.0060
                         'International Tables Vol C Tables 4.2.6.8 and 6.1.1.4'
    'Zn' 'Zn' 0.2839 1.4301
                         'International Tables Vol C Tables 4.2.6.8 and 6.1.1.4'
_computing_data_collection     'SMART (Bruker, 2007)'
_computing_cell_refinement     'SAINT (Bruker, 2007)'
_computing_data_reduction     'SAINT (Bruker, 2007)'
_computing_structure_solution     'SHELXS97 (Sheldrick, 2008)'
_computing_structure_refinement     'SHELXL97 (Sheldrick, 2008)'
_computing_molecular_graphics     'SHELXTL (Sheldrick, 2008)'
_computing_publication_material     'SHELXTL (Sheldrick, 2008)'
loop_
    _atom_site_type_symbol
    _atom_site_label
    _atom_site_fract_x
    _atom_site_fract_y
    _atom_site_fract_z
    _atom_site_U_iso_or_equiv
    _atom_site_adp_type
    _atom_site_calc_flag
    _atom_site_refinement_flags
    _atom_site_occupancy
    _atom_site_disorder_assembly
    _atom_site_disorder_group
    Zn Zn1 0.64994(18) 0.7500 0.45837(12) 0.0273(3) Uani d S 1 . .
    O O1 1.0813(8) 0.6420(2) 1.2091(6) 0.0434(13) Uani d . 1 . .
    O O2 1.3273(9) 0.6522(3) 1.0577(6) 0.0551(15) Uani d . 1 . .
    O O3 0.6711(9) 0.4276(2) 0.5239(6) 0.0513(15) Uani d . 1 . .
    H H3 0.7356 0.4058 0.6016 0.077 Uiso calc R 1 . .
    C C1 1.1427(12) 0.6326(3) 1.0801(9) 0.0390(18) Uani d . 1 . .
    C C2 0.9861(11) 0.5948(3) 0.9467(8) 0.0323(16) Uani d . 1 . .
    C C3 1.0476(12) 0.5830(3) 0.8047(9) 0.0401(18) Uani d . 1 . .
    H H3A 1.1838 0.6000 0.7900 0.048 Uiso calc R 1 . .
    C C4 0.9090(12) 0.5462(3) 0.6841(9) 0.0424(18) Uani d . 1 . .
    H H4 0.9515 0.5390 0.5890 0.051 Uiso calc R 1 . .
    C C5 0.7052(11) 0.5202(3) 0.7064(8) 0.0355(17) Uani d . 1 . .
    C C6 0.6432(12) 0.5318(3) 0.8475(8) 0.0384(17) Uani d . 1 . .
    H H6 0.5071 0.5147 0.8624 0.046 Uiso calc R 1 . .
    C C7 0.7824(12) 0.5687(3) 0.9672(8) 0.0379(17) Uani d . 1 . .
    H H7 0.7392 0.5761 1.0621 0.046 Uiso calc R 1 . .
    C C8 0.5501(12) 0.4796(3) 0.5750(8) 0.0382(17) Uani d . 1 . .
    H H8 0.4248 0.4616 0.6155 0.046 Uiso calc R 1 . .
    O O1W 0.9972(11) 0.7500 0.5576(8) 0.051(2) Uani d SD 1 . .
    H H2W 1.0963 0.7500 0.5043 0.076 Uiso d SRD 1 . .
    H H1W 1.0565 0.7500 0.6564 0.076 Uiso d SRD 1 . .
    O O2W 0.6821(8) 0.6753(3) 0.3037(6) 0.0552(16) Uani d D 1 . .
    H H3W 0.7949 0.6545 0.2879 0.083 Uiso d RD 1 . .
    H H4W 0.5702 0.6735 0.2233 0.083 Uiso d RD 1 . .
    O O3W 0.2891(10) 0.7500 0.3548(7) 0.0258(13) Uani d SD 1 . .
    H H5W 0.2368 0.7168 0.3015 0.039 Uiso d RD 1 . .
    O O4W 0.5898(9) 0.8184(2) 0.6248(6) 0.0453(13) Uani d D 1 . .
    H H7W 0.5008 0.8129 0.6846 0.068 Uiso d RD 1 . .
    H H8W 0.5569 0.8518 0.5677 0.068 Uiso d RD 1 . .
    O O5W 0.3294(15) 0.7500 0.8358(10) 0.090(4) Uani d SD 1 . .
    H H9W 0.3342 0.7207 0.9046 0.135 Uiso d RD 1 . .
loop_
    _atom_site_aniso_label
    _atom_site_aniso_U_11
    _atom_site_aniso_U_22
    _atom_site_aniso_U_33
    _atom_site_aniso_U_12
    _atom_site_aniso_U_13
    _atom_site_aniso_U_23
    Zn1 0.0228(6) 0.0323(6) 0.0253(6) 0.000 0.0031(4) 0.000
    O1 0.033(3) 0.043(3) 0.046(3) -0.001(2) -0.007(2) -0.011(2)
    O2 0.030(3) 0.066(4) 0.061(4) -0.012(3) -0.004(2) -0.025(3)
    O3 0.053(3) 0.032(3) 0.056(3) 0.003(2) -0.010(3) -0.006(2)
    C1 0.030(4) 0.030(4) 0.045(4) 0.007(3) -0.013(3) -0.011(3)
    C2 0.026(4) 0.026(3) 0.036(4) 0.005(3) -0.010(3) -0.007(3)
    C3 0.024(4) 0.038(4) 0.050(5) 0.000(3) -0.006(3) -0.010(3)
    C4 0.039(4) 0.039(4) 0.042(4) 0.005(3) -0.005(3) -0.011(3)
    C5 0.028(4) 0.020(3) 0.045(4) 0.002(3) -0.016(3) -0.004(3)
    C6 0.035(4) 0.029(4) 0.042(4) -0.009(3) -0.007(3) -0.001(3)
    C7 0.035(4) 0.033(4) 0.038(4) 0.000(3) -0.006(3) -0.007(3)
    C8 0.037(4) 0.029(4) 0.036(4) 0.001(3) -0.016(3) -0.007(3)
    O1W 0.019(4) 0.104(7) 0.025(4) 0.000 -0.003(3) 0.000
    O2W 0.023(3) 0.075(4) 0.059(3) 0.011(3) -0.005(2) -0.036(3)
    O3W 0.022(3) 0.025(3) 0.029(3) 0.000 0.002(3) 0.000
    O4W 0.051(3) 0.043(3) 0.040(3) -0.001(2) 0.008(2) -0.012(2)
    O5W 0.054(6) 0.180(12) 0.036(5) 0.000 0.011(4) 0.000
_geom_special_details
;
 All esds (except the esd in the dihedral angle between two l.s. planes)
 are estimated using the full covariance matrix.  The cell esds are taken
 into account individually in the estimation of esds in distances, angles
 and torsion angles; correlations between esds in cell parameters are only
 used when they are defined by crystal symmetry.  An approximate (isotropic)
 treatment of cell esds is used for estimating esds involving l.s. planes.
;
loop_
    _geom_bond_atom_site_label_1
    _geom_bond_atom_site_label_2
    _geom_bond_site_symmetry_2
    _geom_bond_distance
    _geom_bond_publ_flag
    Zn1 O1W . 2.061(6) ?
    Zn1 O2W . 2.071(5) ?
    Zn1 O2W 4_575 2.071(5) ?
    Zn1 O4W 4_575 2.101(5) ?
    Zn1 O4W . 2.101(5) ?
    Zn1 O3W . 2.142(6) ?
    O1 C1 . 1.270(9) ?
    O2 C1 . 1.243(9) ?
    O3 C8 . 1.422(8) ?
    O3 H3 . 0.8200 ?
    C1 C2 . 1.512(9) ?
    C2 C3 . 1.384(10) ?
    C2 C7 . 1.392(10) ?
    C3 C4 . 1.388(9) ?
    C3 H3A . 0.9300 ?
    C4 C5 . 1.396(10) ?
    C4 H4 . 0.9300 ?
    C5 C6 . 1.379(10) ?
    C5 C8 . 1.528(8) ?
    C6 C7 . 1.386(9) ?
    C6 H6 . 0.9300 ?
    C7 H7 . 0.9300 ?
    C8 C8 3_666 1.535(13) ?
    C8 H8 . 0.9800 ?
    O1W H2W . 0.8387 ?
    O1W H1W . 0.8393 ?
    O2W H3W . 0.8423 ?
    O2W H4W . 0.8423 ?
    O3W H5W . 0.8393 ?
    O4W H7W . 0.8385 ?
    O4W H8W . 0.8383 ?
    O5W H9W . 0.8396 ?
loop_
    _geom_angle_atom_site_label_1
    _geom_angle_atom_site_label_2
    _geom_angle_atom_site_label_3
    _geom_angle_site_symmetry_1
    _geom_angle_site_symmetry_3
    _geom_angle
    _geom_angle_publ_flag
    O1W Zn1 O2W . . 91.25(19) ?
    O1W Zn1 O2W . 4_575 91.25(19) ?
    O2W Zn1 O2W . 4_575 95.3(3) ?
    O1W Zn1 O4W . 4_575 92.5(2) ?
    O2W Zn1 O4W . 4_575 90.3(2) ?
    O2W Zn1 O4W 4_575 4_575 173.1(2) ?
    O1W Zn1 O4W . . 92.5(2) ?
    O2W Zn1 O4W . . 173.1(2) ?
    O2W Zn1 O4W 4_575 . 90.3(2) ?
    O4W Zn1 O4W 4_575 . 83.8(3) ?
    O1W Zn1 O3W . . 179.9(3) ?
    O2W Zn1 O3W . . 88.69(17) ?
    O2W Zn1 O3W 4_575 . 88.69(17) ?
    O4W Zn1 O3W 4_575 . 87.55(18) ?
    O4W Zn1 O3W . . 87.55(18) ?
    C8 O3 H3 . . 109.5 ?
    O2 C1 O1 . . 123.4(6) ?
    O2 C1 C2 . . 117.7(7) ?
    O1 C1 C2 . . 118.9(7) ?
    C3 C2 C7 . . 118.8(6) ?
    C3 C2 C1 . . 120.7(7) ?
    C7 C2 C1 . . 120.5(6) ?
    C2 C3 C4 . . 121.0(7) ?
    C2 C3 H3A . . 119.5 ?
    C4 C3 H3A . . 119.5 ?
    C3 C4 C5 . . 119.7(7) ?
    C3 C4 H4 . . 120.2 ?
    C5 C4 H4 . . 120.2 ?
    C6 C5 C4 . . 119.6(6) ?
    C6 C5 C8 . . 120.0(7) ?
    C4 C5 C8 . . 120.5(7) ?
    C5 C6 C7 . . 120.4(7) ?
    C5 C6 H6 . . 119.8 ?
    C7 C6 H6 . . 119.8 ?
    C6 C7 C2 . . 120.6(7) ?
    C6 C7 H7 . . 119.7 ?
    C2 C7 H7 . . 119.7 ?
    O3 C8 C5 . . 111.7(6) ?
    O3 C8 C8 . 3_666 105.9(7) ?
    C5 C8 C8 . 3_666 111.8(7) ?
    O3 C8 H8 . . 109.1 ?
    C5 C8 H8 . . 109.1 ?
    C8 C8 H8 3_666 . 109.1 ?
    Zn1 O1W H2W . . 124.1 ?
    Zn1 O1W H1W . . 124.0 ?
    H2W O1W H1W . . 111.9 ?
    Zn1 O2W H3W . . 133.3 ?
    Zn1 O2W H4W . . 112.4 ?
    H3W O2W H4W . . 111.2 ?
    Zn1 O3W H5W . . 115.9 ?
    Zn1 O4W H7W . . 125.1 ?
    Zn1 O4W H8W . . 101.5 ?
    H7W O4W H8W . . 112.0 ?
loop_
    _geom_torsion_atom_site_label_1
    _geom_torsion_atom_site_label_2
    _geom_torsion_atom_site_label_3
    _geom_torsion_atom_site_label_4
    _geom_torsion_site_symmetry_1
    _geom_torsion_site_symmetry_2
    _geom_torsion_site_symmetry_3
    _geom_torsion_site_symmetry_4
    _geom_torsion
    _geom_torsion_publ_flag
    O2 C1 C2 C3 . . . . -0.2(10) ?
    O1 C1 C2 C3 . . . . -179.5(6) ?
    O2 C1 C2 C7 . . . . 176.8(6) ?
    O1 C1 C2 C7 . . . . -2.5(10) ?
    C7 C2 C3 C4 . . . . 0.4(10) ?
    C1 C2 C3 C4 . . . . 177.4(6) ?
    C2 C3 C4 C5 . . . . -0.5(11) ?
    C3 C4 C5 C6 . . . . 0.6(10) ?
    C3 C4 C5 C8 . . . . 179.9(6) ?
    C4 C5 C6 C7 . . . . -0.4(10) ?
    C8 C5 C6 C7 . . . . -179.8(6) ?
    C5 C6 C7 C2 . . . . 0.3(10) ?
    C3 C2 C7 C6 . . . . -0.3(10) ?
    C1 C2 C7 C6 . . . . -177.3(6) ?
    C6 C5 C8 O3 . . . . -127.4(7) ?
    C4 C5 C8 O3 . . . . 53.2(8) ?
    C6 C5 C8 C8 . . . 3_666 114.1(9) ?
    C4 C5 C8 C8 . . . 3_666 -65.3(10) ?
loop_
    _geom_hbond_atom_site_label_D
    _geom_hbond_atom_site_label_H
    _geom_hbond_atom_site_label_A
    _geom_hbond_site_symmetry_A
    _geom_hbond_distance_DH
    _geom_hbond_distance_HA
    _geom_hbond_distance_DA
    _geom_hbond_angle_DHA
    O5W H9W O2 1_455 0.84 1.94 2.774(8) 176.8
    O4W H8W O3 2_656 0.84 2.10 2.856(7) 150.0
    O4W H7W O5W . 0.84 2.26 3.025(9) 152.2
    O3W H5W O2 1_454 0.84 2.65 3.306(7) 135.8
    O3 H3 O1 3_767 0.82 1.99 2.810(7) 174.6
    O1W H2W O3W 1_655 0.84 1.94 2.770(9) 171.9
    O1W H1W O5W 1_655 0.84 1.97 2.725(10) 150.0
    O2W H3W O1 1_554 0.84 2.02 2.810(7) 155.3
    O2W H4W O2 1_454 0.84 1.83 2.663(7) 168.7
    O3W H5W O1 1_454 0.84 1.87 2.699(6) 168.8
data_global
_journal_date_recd_electronic     2010-07-10
_journal_date_accepted     2010-07-14
_journal_name_full     'Acta Crystallographica, Section E'
_journal_year     2010
_journal_volume     66
_journal_issue      8
_journal_page_first     m968
_journal_page_last     m968
_journal_paper_category     QM
_journal_coeditor_code     JH2181
_publ_contact_author_name     'Da-Min, Tian'
_publ_contact_author_address
;
Department of Chemistry and Chemical Engineering,
Henan University of Urban Construction,
Ping dingshan, Henan, 467044,
People's Republic of China.
;
_publ_contact_author_email     tiandamin2009@163.com
_publ_contact_author_fax     '86 0375 2089043'
_publ_contact_author_phone     '86 0375 2089043'
_publ_section_title
;
Hexaaquazinc(II) 4,4'-(1,2-dihydroxyethane-1,2-diyl)dibenzoate monohydrate
;
loop_
    _publ_author_name
    _publ_author_footnote
    _publ_author_address
    'Da-Min Tian' .
;
Department of Chemistry and Chemical Engineering,
Henan University of Urban Construction,
Pingdingshan, Henan 467044
People's Republic of China
;
    'Chong-Yu Shi' .
;
Zhongzhou University
Zhongzhou 450044
People's Republic of China
;
    'Cheng-Jun Hao' .
;
College of Chemistry and Chemical Engineering,
Pingdingshan University,
Pingdingshan 467000
People's Republic of China
;
