# Supplementary material for: Hexaaqua­zinc(II) 4,4′-(1,2-dihy­droxy­ethane-1,2-di­yl)dibenzoate monohydrate
Source: Acta Crystallogr Sect E Struct Rep Online. 2010 Jul 17;66(Pt 8):m968. doi: 10.1107/S1600536810027972 (PMC3007234; doi:10.1107/S1600536810027972)
Supplement: Supplementary file 2 [file e-66-0m968-Isup2.hkl]

# 
# h,k,l, Fc-squared, Fo-squared, sigma(Fo-squared) and status flag 
# 
data_I
_shelx_title ' 100523h in P21/m' 
_shelx_refln_list_code          4 
_shelx_F_calc_maximum      133.91 
_exptl_crystal_F_000       512.00 
_reflns_d_resolution_high  0.8410 
 
loop_ 
 _symmetry_equiv_pos_as_xyz 
 'x, y, z' 
 '-x, y+1/2, -z' 
 '-x, -y, -z' 
 'x, -y-1/2, z' 
 
_cell_length_a     6.0356 
_cell_length_b    20.5081 
_cell_length_c     8.6260 
_cell_angle_alpha  90.000 
_cell_angle_beta  104.141 
_cell_angle_gamma  90.000 
 
_shelx_F_squared_multiplier     1.000 
 
loop_ 
 _refln_index_h 
 _refln_index_k 
 _refln_index_l 
 _refln_F_squared_calc 
 _refln_F_squared_meas 
 _refln_F_squared_sigma 
 _refln_observed_status 
   1   0   0     1600.63     1278.58     25.16 o 
   2   0   0      624.45      639.76     22.23 o 
   3   0   0    13327.91    13772.42    202.09 o 
   4   0   0     1053.15     1131.57     42.30 o 
   5   0   0      277.75      254.07     24.25 o 
   1   1   0      146.53      184.24      5.55 o 
   2   1   0     4840.61     4951.43    129.76 o 
   3   1   0      171.65      238.86     12.36 o 
   4   1   0       23.85       30.57      8.68 o 
   5   1   0      397.48      391.22     25.18 o 
   6   1   0      236.06      249.81     35.42 o 
   0   2   0      726.53      768.94     15.32 o 
   1   2   0     1514.32     1317.41     29.07 o 
   2   2   0      545.05      609.87     12.38 o 
   3   2   0     2790.09     2585.58     44.85 o 
   4   2   0      666.70      677.27     24.34 o 
   5   2   0        0.01        1.49      8.29 o 
   6   2   0      366.93      388.46     51.41 o 
   1   3   0      991.16      919.62     31.35 o 
   2   3   0     1992.02     1820.08     23.05 o 
   3   3   0     1331.55     1380.04     23.29 o 
   4   3   0      447.30      423.58     14.77 o 
   5   3   0      723.94      758.67     29.58 o 
   6   3   0       94.46       89.53     17.14 o 
   0   4   0     1712.58     1784.28     24.17 o 
   1   4   0     6599.19     6579.05     81.69 o 
   2   4   0      428.55      508.88     10.47 o 
   3   4   0     1802.07     1800.87     26.71 o 
   4   4   0       95.30      117.40      9.26 o 
   5   4   0        0.02       -4.86      8.25 o 
   6   4   0      158.78      200.32     23.09 o 
   1   5   0     3328.24     3710.93     36.83 o 
   2   5   0      185.00      177.24      7.28 o 
   3   5   0      590.65      625.34     16.48 o 
   4   5   0      542.20      583.47     23.23 o 
   5   5   0      717.87      763.87     44.97 o 
   6   5   0      193.33      210.72     41.65 o 
   0   6   0     1837.12     1861.37     21.24 o 
   1   6   0     1708.92     1848.22     30.20 o 
   2   6   0      106.17       40.48      5.26 o 
   3   6   0     2072.54     1985.25     65.45 o 
   4   6   0        3.76       48.19     15.03 o 
   5   6   0      207.02      213.41     20.29 o 
   6   6   0      242.03      296.20     23.90 o 
   1   7   0     1681.07     1806.45     18.94 o 
   2   7   0      187.04      148.79      8.05 o 
   3   7   0        2.29       23.76      7.20 o 
   4   7   0       10.44        1.68      7.14 o 
   5   7   0      215.96      250.26     18.86 o 
   6   7   0      167.34      154.47     26.40 o 
   0   8   0     1059.11     1067.65     16.62 o 
   1   8   0        5.16       29.25      3.19 o 
   2   8   0        4.69        2.88      3.81 o 
   3   8   0      605.04      571.32     20.90 o 
   4   8   0      317.10      328.19     18.87 o 
   5   8   0       36.81       28.32     13.27 o 
   6   8   0      269.95      297.53     28.67 o 
   1   9   0       81.09       86.90      9.13 o 
   2   9   0     1556.26     1451.89     25.80 o 
   3   9   0        0.83       -1.84      5.19 o 
   4   9   0      539.30      542.70     23.76 o 
   5   9   0      521.22      599.69     27.90 o 
   6   9   0      234.46      298.84     60.26 o 
   0  10   0     7236.80     7205.52     64.75 o 
   1  10   0      152.69      195.23      7.48 o 
   2  10   0      687.02      664.92     17.68 o 
   3  10   0     1378.90     1264.10     32.98 o 
   4  10   0     1021.65     1100.49     34.01 o 
   5  10   0      157.10      159.84     21.57 o 
   6  10   0      138.74      160.86     22.31 o 
   1  11   0        3.48        7.98      3.25 o 
   2  11   0       77.03       79.00      8.35 o 
   3  11   0      119.96      149.95     12.08 o 
   4  11   0      306.32      372.48     20.74 o 
   5  11   0      114.58       95.49     16.01 o 
   6  11   0      113.70       84.17     17.83 o 
   0  12   0     4974.02     5139.48     52.76 o 
   1  12   0      822.69      776.96     11.48 o 
   2  12   0      262.58      260.30     12.34 o 
   3  12   0     2746.02     2554.10     41.98 o 
   4  12   0        4.53       48.09     16.15 o 
   5  12   0        2.41       22.59     12.41 o 
   6  12   0      294.07      312.52     28.50 o 
   1  13   0     1965.11     1948.19     26.81 o 
   2  13   0     1203.00     1077.53     25.19 o 
   3  13   0      214.83      217.64     16.51 o 
   4  13   0      519.67      482.03     37.26 o 
   5  13   0      696.95      636.00     51.06 o 
   0  14   0     1099.37     1051.40     21.18 o 
   1  14   0     1037.26      906.85     24.56 o 
   2  14   0        0.78       10.63      6.35 o 
   3  14   0      986.53      968.98     29.03 o 
   4  14   0      161.72      170.10     18.49 o 
   5  14   0        4.08       20.90     13.53 o 
   1  15   0     1128.76     1203.68     22.65 o 
   2  15   0      690.97      717.80     21.96 o 
   3  15   0      878.66      882.49     25.78 o 
   4  15   0      151.00      165.98     18.88 o 
   5  15   0      117.51      125.64     19.27 o 
   0  16   0      631.54      576.13     16.68 o 
   1  16   0      323.72      287.12     13.84 o 
   2  16   0      282.14      257.97     12.41 o 
   3  16   0       83.40      102.70     13.35 o 
   4  16   0      204.08      226.01     21.34 o 
   5  16   0        0.36        2.12     11.76 o 
   1  17   0       87.14       77.36      8.93 o 
   2  17   0      601.99      567.88     17.85 o 
   3  17   0       91.66      111.85     13.79 o 
   4  17   0        8.15        5.26     10.27 o 
   0  18   0     2463.41     2310.00     72.52 o 
   1  18   0       83.95       61.15      9.61 o 
   2  18   0        9.99        5.05      6.16 o 
   3  18   0      518.19      472.96     18.38 o 
   4  18   0      132.31      121.97     25.00 o 
   1  19   0       22.84       42.78      9.83 o 
   2  19   0      317.23      342.23     15.29 o 
   3  19   0      123.72      117.40     19.68 o 
   4  19   0        7.22        5.88     12.53 o 
   0  20   0       29.56       17.64     15.81 o 
   1  20   0       20.86       24.25     11.03 o 
   2  20   0        7.04       17.43      9.39 o 
   3  20   0      170.54      128.32     13.18 o 
   1  21   0       58.71      102.01     31.94 o 
   2  21   0        1.91       -0.69      8.74 o 
   3  21   0        7.17        6.79      8.91 o 
   0  22   0      245.60      251.23     32.49 o 
   1  22   0      429.85      431.68     25.78 o 
   2  22   0      297.04      307.09     26.42 o 
   3  22   0      198.03      188.98     26.92 o 
   1  23   0       53.99       76.42     16.73 o 
   2  23   0       38.46       56.66     15.78 o 
   0  24   0       31.45       40.42     21.29 o 
   1  24   0        0.53       -2.67     12.01 o 
  -7   0   1        4.79       -2.54     21.27 o 
  -5   0   1      196.71      235.17     26.66 o 
  -4   0   1      361.65      399.22     25.62 o 
  -3   0   1      419.54      386.31     21.59 o 
  -2   0   1      135.34      130.38     10.67 o 
  -1   0   1    17930.82    17629.63    160.24 o 
   0   0   1     3405.82     3025.65     31.79 o 
   1   0   1     1577.59     1533.04     30.49 o 
   2   0   1      474.66      552.22     20.79 o 
   3   0   1     3948.08     3789.09     75.62 o 
   4   0   1      505.33      472.79     26.36 o 
   5   0   1       26.33       45.83     16.11 o 
   6   0   1        3.51        6.51     18.31 o 
  -7   1   1       77.03      116.98     30.40 o 
  -6   1   1        5.44       -4.85     12.05 o 
  -5   1   1      183.66      227.72     20.47 o 
  -4   1   1     1060.47     1122.00     30.19 o 
  -3   1   1      381.88      404.76     15.66 o 
  -2   1   1      402.74      487.41     19.65 o 
  -1   1   1     5373.93     5770.95     74.06 o 
   0   1   1      906.87      895.49     22.64 o 
   1   1   1     4320.26     4325.93     57.83 o 
   2   1   1     7975.44     7763.30    150.74 o 
   3   1   1     1908.91     1920.12     34.59 o 
   4   1   1      140.98      146.72     15.31 o 
   5   1   1     2189.70     2103.36     39.09 o 
   6   1   1      160.45      233.97     34.75 o 
  -7   2   1       54.13       24.75     22.62 o 
  -6   2   1      192.64      269.70     39.06 o 
  -5   2   1        0.75       -9.23      6.15 o 
  -4   2   1       23.92       52.28      9.61 o 
  -3   2   1     1707.30     1685.55     49.77 o 
  -2   2   1     1552.83     1667.16     22.43 o 
  -1   2   1     2512.85     2562.34     17.24 o 
   0   2   1     4255.44     3806.27     33.58 o 
   1   2   1     2856.04     2727.47     51.31 o 
   2   2   1      655.82      615.25     23.00 o 
   3   2   1     1603.97     1653.56     26.63 o 
   4   2   1      854.38      892.15     21.74 o 
   5   2   1      733.76      698.91     28.29 o 
   6   2   1      293.12      273.40     25.11 o 
  -7   3   1      102.40      142.92     29.59 o 
  -6   3   1      211.04      291.07    116.15 o 
  -5   3   1      423.83      448.91     61.10 o 
  -4   3   1      165.60      148.17     14.02 o 
  -3   3   1      212.52      305.93     10.89 o 
  -2   3   1     4784.99     4568.42     44.11 o 
  -1   3   1     3201.56     2798.30     25.10 o 
   0   3   1     1454.07     1414.16     12.16 o 
   1   3   1     6865.46     6947.82     95.98 o 
   2   3   1     6390.88     6514.85     84.92 o 
   3   3   1      469.76      470.42     17.30 o 
   4   3   1      258.84      256.73     12.08 o 
   5   3   1      565.35      591.39     26.49 o 
   6   3   1      327.72      325.59     23.16 o 
  -7   4   1       46.02      100.32     25.05 o 
  -6   4   1      584.74      592.00    122.84 o 
  -5   4   1       99.62      116.62     16.08 o 
  -4   4   1      163.63      154.22     13.16 o 
  -3   4   1     3765.21     3992.67     56.05 o 
  -2   4   1      212.49      283.07      8.30 o 
  -1   4   1       41.98       46.06      4.39 o 
   0   4   1    16156.56    16192.69    231.36 o 
   1   4   1      125.21      124.54      4.57 o 
   2   4   1       46.63       55.94      4.99 o 
   3   4   1      461.91      524.86     20.14 o 
   4   4   1      240.78      269.83     23.91 o 
   5   4   1       82.17      131.38     17.13 o 
   6   4   1      145.59      205.88     23.76 o 
  -6   5   1      153.49      149.92     47.84 o 
  -5   5   1      776.27      839.64     97.18 o 
  -4   5   1       28.78       23.25      7.29 o 
  -3   5   1      669.38      700.71     15.83 o 
  -2   5   1       35.69       38.42      4.97 o 
  -1   5   1      158.57      167.52      4.45 o 
   0   5   1     6359.16     6867.56     93.01 o 
   1   5   1     7069.80     7260.62     53.45 o 
   2   5   1      159.20      212.28     10.30 o 
   3   5   1       12.30       19.84      4.57 o 
   4   5   1      271.81      256.30     16.59 o 
   5   5   1        3.45       21.23     10.65 o 
   6   5   1      152.51      205.57     23.27 o 
  -6   6   1      714.74      738.58    169.88 o 
  -5   6   1      151.77      164.79     18.00 o 
  -4   6   1      661.22      668.20     30.89 o 
  -3   6   1     6577.33     6381.19    107.03 o 
  -2   6   1     1522.27     1474.71     18.06 o 
  -1   6   1        4.76        1.60      1.75 o 
   0   6   1     1945.82     1877.11     17.33 o 
   1   6   1     1987.69     2161.61     21.72 o 
   2   6   1      615.27      494.00     12.39 o 
   3   6   1      500.04      438.44     16.32 o 
   4   6   1     1278.79     1312.16     79.39 o 
   5   6   1      164.02      165.05     18.65 o 
   6   6   1      179.70      262.29     26.20 o 
  -6   7   1      247.95      252.57     34.50 o 
  -5   7   1      455.19      493.01     98.60 o 
  -4   7   1      439.59      459.93     21.10 o 
  -3   7   1      118.43      291.88     11.72 o 
  -2   7   1      358.25      346.08     13.75 o 
  -1   7   1     1161.31     1016.03     13.04 o 
   0   7   1      657.57      791.73     11.98 o 
   1   7   1        4.38      155.20     10.19 o 
   2   7   1     1158.79     1035.52     15.33 o 
   3   7   1      156.18      157.75     12.31 o 
   4   7   1       99.62       96.70     13.86 o 
   5   7   1      597.48      590.73     27.61 o 
   6   7   1       37.73       32.71     14.02 o 
  -6   8   1      347.25      347.02     54.12 o 
  -5   8   1        0.35       11.41      9.65 o 
  -4   8   1      150.37      147.75     15.44 o 
  -3   8   1     1037.45     1073.64     28.32 o 
  -2   8   1      589.18      587.35     12.33 o 
  -1   8   1      359.61      443.70     29.14 o 
   0   8   1      435.93      407.36      8.12 o 
   1   8   1       14.83       33.86      3.13 o 
   2   8   1       26.25       27.30      6.55 o 
   3   8   1      201.35      221.59     14.19 o 
   4   8   1      191.43      178.14     17.10 o 
   5   8   1      171.04      175.66     19.56 o 
   6   8   1        1.00        4.03     12.32 o 
  -6   9   1      184.36      252.28     25.00 o 
  -5   9   1      942.34      942.67     34.33 o 
  -4   9   1      930.91     1013.53     31.51 o 
  -3   9   1       32.39       50.49      7.77 o 
  -2   9   1     1949.30     1956.55     22.45 o 
  -1   9   1     1961.42     1785.09     20.65 o 
   0   9   1      994.12      940.88     13.17 o 
   1   9   1     4893.64     4857.99     54.55 o 
   2   9   1        7.67        2.35      3.98 o 
   3   9   1        4.26       22.31      7.67 o 
   4   9   1      358.38      334.85     19.93 o 
   5   9   1      517.80      517.68     26.68 o 
   6   9   1       33.66       29.62     14.66 o 
  -6  10   1      227.40      290.22     48.94 o 
  -5  10   1       16.53       53.13     13.16 o 
  -4  10   1      284.63      281.68     17.94 o 
  -3  10   1      703.63      730.85     19.99 o 
  -2  10   1      370.81      422.47      9.30 o 
  -1  10   1       62.71       55.97      5.09 o 
   0  10   1     1121.01     1109.11     15.11 o 
   1  10   1      135.38      156.23      6.52 o 
   2  10   1     1021.70     1078.70     23.23 o 
   3  10   1     1688.61     1663.27     39.27 o 
   4  10   1       22.88       25.74      9.81 o 
   5  10   1      111.75       91.18     15.95 o 
   6  10   1       90.50      107.42     28.09 o 
  -6  11   1        2.43        7.50     12.08 o 
  -5  11   1       70.38       52.14     13.28 o 
  -4  11   1      452.15      437.46     36.88 o 
  -3  11   1        0.04       11.08      6.13 o 
  -2  11   1      275.03      319.11     11.29 o 
  -1  11   1     1109.37     1148.29     13.34 o 
   0  11   1     1036.30     1036.43     19.07 o 
   1  11   1       15.50       23.98      4.65 o 
   2  11   1     3126.94     2935.96     42.02 o 
   3  11   1     1900.86     1781.40     62.23 o 
   4  11   1       29.11       58.87     12.82 o 
   5  11   1      648.93      586.15     28.92 o 
   6  11   1      164.31      171.81     43.49 o 
  -6  12   1      319.37      404.52     54.90 o 
  -5  12   1       72.45       97.55     16.14 o 
  -4  12   1      143.90      144.86     16.53 o 
  -3  12   1     1838.77     1781.76     50.20 o 
  -2  12   1      151.59      158.93     10.27 o 
  -1  12   1      130.22      234.93      6.95 o 
   0  12   1     2038.41     2045.32     22.74 o 
   1  12   1     2334.64     2268.25     23.72 o 
   2  12   1      303.00      316.94     13.80 o 
   3  12   1      126.20      213.79     15.54 o 
   4  12   1     1312.01     1233.75     38.36 o 
   5  12   1       15.44       13.45     11.84 o 
  -6  13   1       53.57       95.29     38.57 o 
  -5  13   1      176.88      181.62     20.63 o 
  -4  13   1      172.99      165.32     17.28 o 
  -3  13   1       15.08       18.25      7.04 o 
  -2  13   1      652.97      596.62     16.18 o 
  -1  13   1     1564.54     1497.44     20.30 o 
   0  13   1      121.63      131.84      6.26 o 
   1  13   1       84.16       70.20      6.91 o 
   2  13   1     1865.39     1767.74     42.87 o 
   3  13   1        2.18        8.02      9.43 o 
   4  13   1      111.00      103.59     15.52 o 
   5  13   1      263.09      263.19     25.05 o 
  -5  14   1       39.26       20.57     12.37 o 
  -4  14   1       45.86       57.70     14.30 o 
  -3  14   1      167.14      183.33     12.54 o 
  -2  14   1       51.89       84.30     10.16 o 
  -1  14   1       17.41      101.25      6.91 o 
   0  14   1     2254.57     2219.11     23.01 o 
   1  14   1      377.72      396.64     12.12 o 
   2  14   1      103.73      135.92     18.67 o 
   3  14   1      184.18      203.82     18.68 o 
   4  14   1      343.79      368.55     22.20 o 
   5  14   1       47.64       65.04     15.52 o 
  -5  15   1       46.59       54.65     14.53 o 
  -4  15   1        7.12       18.44      9.74 o 
  -3  15   1        0.13       39.87      8.05 o 
  -2  15   1      143.28      187.71     14.73 o 
  -1  15   1      686.96      680.85     16.98 o 
   0  15   1       17.95       45.00      6.81 o 
   1  15   1      337.38      300.39     13.94 o 
   2  15   1     1544.33     1521.79     32.46 o 
   3  15   1      794.37      785.55     26.14 o 
   4  15   1       52.85       31.73     15.56 o 
   5  15   1      192.72      174.41     39.09 o 
  -5  16   1       29.98       29.89     13.30 o 
  -4  16   1       26.70       43.74     10.79 o 
  -3  16   1     1366.89     1339.90     28.40 o 
  -2  16   1      159.15      159.10     13.87 o 
  -1  16   1       80.19      119.90      9.69 o 
   0  16   1     1526.44     1490.43     26.61 o 
   1  16   1      477.63      451.73     14.68 o 
   2  16   1       62.05       94.42     11.80 o 
   3  16   1     1362.97     1291.03     32.63 o 
   4  16   1      309.06      278.02     72.75 o 
   5  16   1       35.56       44.21     15.35 o 
  -5  17   1      117.58      122.33     16.01 o 
  -4  17   1      155.99      148.06     13.67 o 
  -3  17   1      104.03      111.44     14.95 o 
  -2  17   1      120.08      111.04     12.90 o 
  -1  17   1       10.91       10.90      5.75 o 
   0  17   1      121.39      160.42     12.09 o 
   1  17   1       93.41       82.68      8.77 o 
   2  17   1       49.43       63.91     10.92 o 
   3  17   1      110.59      129.96     24.66 o 
   4  17   1        3.96        9.06     10.93 o 
  -4  18   1       48.28       40.50      9.79 o 
  -3  18   1      284.52      274.17     15.18 o 
  -2  18   1       22.92       12.67      6.79 o 
  -1  18   1      734.59      775.10     19.99 o 
   0  18   1      317.43      331.22     19.72 o 
   1  18   1       95.27       83.75     11.50 o 
   2  18   1       90.32       95.73     12.70 o 
   3  18   1      168.27      194.93     18.98 o 
   4  18   1       12.10        1.48     11.00 o 
  -4  19   1       27.95       30.69      9.86 o 
  -3  19   1        4.29       27.93      8.85 o 
  -2  19   1       47.06       26.69      8.28 o 
  -1  19   1      509.62      540.50     25.46 o 
   0  19   1       29.26       51.11     12.28 o 
   1  19   1      259.69      246.80     16.53 o 
   2  19   1      426.07      410.80     16.59 o 
   3  19   1       50.12       46.49     11.88 o 
   4  19   1       10.09       -3.13     11.68 o 
  -4  20   1      182.78      164.08     15.96 o 
  -3  20   1       18.29       30.57      9.79 o 
  -2  20   1      332.73      324.81     15.23 o 
  -1  20   1        6.80        9.75      9.82 o 
   0  20   1       73.67       85.22     14.96 o 
   1  20   1       36.17       28.64      9.17 o 
   2  20   1        2.32        3.81      8.72 o 
   3  20   1       35.49       30.59     11.21 o 
  -3  21   1       18.38       12.37      8.90 o 
  -2  21   1      343.36      452.72     21.22 o 
  -1  21   1      149.01      180.39     20.41 o 
   0  21   1       77.09      100.35     16.35 o 
   1  21   1       16.29       25.26     13.43 o 
   2  21   1      171.99      159.71     16.60 o 
   3  21   1       56.09       32.34     11.69 o 
  -3  22   1      495.26      475.65     20.07 o 
  -2  22   1       19.04       55.74     15.48 o 
  -1  22   1       49.05       46.98     14.01 o 
   0  22   1      389.64      387.09     24.41 o 
   1  22   1       17.10       15.96     12.48 o 
   2  22   1       19.52       15.30     10.89 o 
  -2  23   1       16.36        5.40     13.08 o 
  -1  23   1       32.57       54.86     15.33 o 
   0  23   1        5.02       39.36     14.13 o 
   1  23   1       13.12       22.96     13.95 o 
   2  23   1       65.63      100.28     19.14 o 
  -1  24   1        9.76       10.67     12.52 o 
   0  24   1       88.00      106.27     19.43 o 
  -7   0   2        7.09      -12.78     16.72 o 
  -5   0   2      109.25       81.47     18.53 o 
  -4   0   2       16.82        8.24      9.79 o 
  -3   0   2      789.16      678.14     29.39 o 
  -2   0   2      178.65      141.90      8.17 o 
  -1   0   2      926.22      830.52     10.99 o 
   0   0   2     2236.18     2059.95     25.67 o 
   1   0   2     3207.47     3460.45     60.02 o 
   2   0   2      112.72       96.49     12.02 o 
   3   0   2      921.38      829.13     31.55 o 
   4   0   2      619.18      633.75     31.59 o 
   5   0   2     2338.61     2269.61     68.23 o 
   6   0   2      178.03      208.93     36.08 o 
  -7   1   2       56.44       55.04     23.54 o 
  -6   1   2       23.39      114.66     38.10 o 
  -5   1   2        3.98        7.42      8.25 o 
  -4   1   2      135.99       99.06     12.17 o 
  -3   1   2      243.07      218.72     12.75 o 
  -2   1   2     1553.76     1691.68     22.12 o 
  -1   1   2     1390.41     1381.17     12.98 o 
   0   1   2      296.80      269.51      8.20 o 
   1   1   2       67.72      106.97      5.88 o 
   2   1   2     1431.57     1251.44     24.38 o 
   3   1   2     2417.33     2342.38     40.15 o 
   4   1   2       75.12       82.17      9.45 o 
   5   1   2       87.87      101.84     15.46 o 
   6   1   2      661.69      713.91     46.17 o 
  -7   2   2       22.59       38.17     21.40 o 
  -6   2   2      173.27      250.66    130.02 o 
  -5   2   2       55.00       64.12      9.60 o 
  -4   2   2       51.15      132.32     31.13 o 
  -3   2   2     2001.52     1897.28     36.49 o 
  -2   2   2      126.58      398.97     10.49 o 
  -1   2   2      169.66      209.38      4.65 o 
   0   2   2      757.08      806.17     10.61 o 
   1   2   2      116.40      123.97      9.15 o 
   2   2   2        2.62       24.84      4.62 o 
   3   2   2      514.80      504.91     14.89 o 
   4   2   2     1163.94     1203.76     26.17 o 
   5   2   2       20.73       51.79     13.49 o 
   6   2   2      156.52      118.13     28.58 o 
  -6   3   2       18.34       40.27     29.17 o 
  -5   3   2      235.28      213.42     12.84 o 
  -4   3   2     1998.53     1973.86     32.44 o 
  -3   3   2       35.37       49.25     12.97 o 
  -2   3   2      980.99      877.33     10.45 o 
  -1   3   2     4884.20     4671.89     30.20 o 
   0   3   2      273.54      275.98      6.27 o 
   1   3   2     1157.42     1170.03     17.26 o 
   2   3   2    10110.11    10472.93    180.30 o 
   3   3   2      270.43      287.60     11.39 o 
   4   3   2        1.40       -0.77      5.10 o 
   5   3   2     2379.10     2426.40     87.76 o 
   6   3   2        3.26        7.44     11.95 o 
  -7   4   2      242.80      770.29    110.44 o 
  -6   4   2      442.67      529.52    185.34 o 
  -5   4   2       47.90       41.14     10.91 o 
  -4   4   2      568.31      526.22     16.22 o 
  -3   4   2      585.17      580.74     20.33 o 
  -2   4   2        6.16       17.16      2.30 o 
  -1   4   2      949.29      904.09     10.82 o 
   0   4   2      632.02      819.64     12.81 o 
   1   4   2      563.74      646.90     24.27 o 
   2   4   2     1763.91     1778.62     30.50 o 
   3   4   2      136.67      122.73      8.57 o 
   4   4   2      154.69      189.62     17.37 o 
   5   4   2      202.06      225.79     19.64 o 
   6   4   2      151.51      184.22     27.10 o 
  -7   5   2      246.42      690.21    108.99 o 
  -6   5   2       16.66       20.77     12.88 o 
  -5   5   2      549.41      506.97     22.97 o 
  -4   5   2     1164.19     1112.54     23.48 o 
  -3   5   2     1321.72     1368.04     27.46 o 
  -2   5   2      872.73      897.15     21.03 o 
  -1   5   2     8811.20     8946.76     69.03 o 
   0   5   2     9264.82     9737.63     60.68 o 
   1   5   2       13.74       16.65      3.84 o 
   2   5   2     2987.61     3069.03     38.71 o 
   3   5   2      125.02      126.43      8.40 o 
   4   5   2      144.33      161.06     16.73 o 
   5   5   2      542.75      491.66     41.21 o 
   6   5   2      326.62      346.46     26.73 o 
  -6   6   2      562.84      627.38    274.79 o 
  -5   6   2        4.38       17.25      9.37 o 
  -4   6   2     1325.29     1289.29     48.38 o 
  -3   6   2     3985.71     3788.61     43.44 o 
  -2   6   2     1468.98     1500.79     16.28 o 
  -1   6   2      944.30      802.04     11.38 o 
   0   6   2     7105.97     7064.41     47.47 o 
   1   6   2       18.58       36.94      4.36 o 
   2   6   2       25.50       66.54      6.74 o 
   3   6   2      888.41      839.27     47.35 o 
   4   6   2       78.75       73.98     12.98 o 
   5   6   2        2.89       -2.20      9.56 o 
   6   6   2       88.02      111.15     19.94 o 
  -6   7   2       24.60       74.08     17.10 o 
  -5   7   2      254.78      205.27     71.84 o 
  -4   7   2     1712.13     1606.59     37.30 o 
  -3   7   2      144.21      160.99      6.46 o 
  -2   7   2     1789.99     1916.55     32.65 o 
  -1   7   2     6143.11     6308.10     50.13 o 
   0   7   2     2085.05     2216.68     21.28 o 
   1   7   2     3317.13     3646.18     34.24 o 
   2   7   2     2710.88     2732.99     46.44 o 
   3   7   2     1060.79      919.60     28.25 o 
   4   7   2      570.76      575.18     37.91 o 
   5   7   2      270.49      291.94     48.87 o 
   6   7   2       11.50        8.51     13.69 o 
  -6   8   2      553.48      588.59    185.22 o 
  -5   8   2       96.03       98.99     23.86 o 
  -4   8   2      283.76      295.78     16.91 o 
  -3   8   2     3247.15     3200.22     31.87 o 
  -2   8   2       49.84      169.65      6.38 o 
  -1   8   2        5.50       44.71      7.52 o 
   0   8   2      800.80      795.41     12.24 o 
   1   8   2     1023.15     1039.89     16.09 o 
   2   8   2      222.08      203.50     10.41 o 
   3   8   2       44.03       46.83     13.98 o 
   4   8   2      455.19      500.72     26.49 o 
   5   8   2      203.93      211.25     21.80 o 
   6   8   2       33.04       28.04     15.10 o 
  -6   9   2        9.08       43.70     35.17 o 
  -5   9   2      582.81      591.22     32.49 o 
  -4   9   2     1121.04     1122.96     31.85 o 
  -3   9   2        0.23        8.41      4.76 o 
  -2   9   2      753.05      671.65     12.28 o 
  -1   9   2     6655.24     6642.25     81.82 o 
   0   9   2       23.95       22.76      3.45 o 
   1   9   2     1529.55     1609.85     21.36 o 
   2   9   2     1518.82     1506.17     34.61 o 
   3   9   2      267.59      256.06     16.57 o 
   4   9   2       28.46       20.01      9.72 o 
   5   9   2      221.52      259.70     24.55 o 
  -6  10   2      513.53      734.05     68.55 o 
  -5  10   2      133.61      240.43     21.77 o 
  -4  10   2      111.74      117.88     13.55 o 
  -3  10   2     1635.20     1629.33     26.65 o 
  -2  10   2     2188.31     2340.78     25.48 o 
  -1  10   2       46.08      137.05      6.35 o 
   0  10   2     1136.60     1070.19     15.44 o 
   1  10   2     3138.37     2983.45     30.91 o 
   2  10   2        3.92       27.57      7.94 o 
   3  10   2      180.01      185.08     16.96 o 
   4  10   2      266.67      257.74     22.74 o 
   5  10   2      177.05      183.93     21.36 o 
  -6  11   2        7.27       -2.30     27.28 o 
  -5  11   2        2.17        2.75      9.68 o 
  -4  11   2      171.78      162.03     15.79 o 
  -3  11   2       50.32       29.86      6.28 o 
  -2  11   2       99.77      124.26      7.38 o 
  -1  11   2     1121.34     1208.24     14.08 o 
   0  11   2      275.70      310.94      9.74 o 
   1  11   2      420.60      410.82      9.71 o 
   2  11   2     1280.71     1219.47     32.09 o 
   3  11   2      472.93      453.39     22.02 o 
   4  11   2        1.31        3.24      8.24 o 
   5  11   2       78.44       81.07     16.40 o 
  -6  12   2      168.71      284.40     54.95 o 
  -5  12   2       29.01       35.64     21.50 o 
  -4  12   2       50.17       69.35     10.18 o 
  -3  12   2      651.72      693.63     18.18 o 
  -2  12   2      173.85      169.25      9.45 o 
  -1  12   2      142.57      153.88      7.03 o 
   0  12   2     1843.48     1936.56     24.57 o 
   1  12   2      210.39      202.49      8.88 o 
   2  12   2        0.36        5.13      6.07 o 
   3  12   2      679.97      656.41     26.37 o 
   4  12   2      342.43      342.54     21.90 o 
   5  12   2       53.80       33.17     13.93 o 
  -6  13   2        0.62       -4.29     13.73 o 
  -5  13   2       73.25       71.69     12.45 o 
  -4  13   2      356.31      396.58     18.97 o 
  -3  13   2       30.56       31.68      7.40 o 
  -2  13   2      166.59      174.83      9.81 o 
  -1  13   2      140.01      104.86      7.04 o 
   0  13   2     1625.20     1615.08     25.64 o 
   1  13   2       78.23       80.78      7.40 o 
   2  13   2      279.48      263.38     13.57 o 
   3  13   2      552.42      533.59     50.46 o 
   4  13   2        7.41        3.65      9.94 o 
   5  13   2      448.34      484.47     28.47 o 
  -5  14   2       43.49       45.91     15.86 o 
  -4  14   2        0.66        1.90      6.62 o 
  -3  14   2      133.65      157.74     16.70 o 
  -2  14   2        2.96       -4.21      4.58 o 
  -1  14   2       12.57       53.66      5.92 o 
   0  14   2       32.57       48.46      5.60 o 
   1  14   2       22.00        0.91      5.13 o 
   2  14   2      998.18      976.68     29.73 o 
   3  14   2      149.34      181.63     18.46 o 
   4  14   2      231.29      269.33     21.77 o 
   5  14   2      180.89      239.76     25.24 o 
  -5  15   2       80.01       71.98     18.55 o 
  -4  15   2      121.31      179.01     13.85 o 
  -3  15   2      328.34      289.26     15.42 o 
  -2  15   2      188.12      204.54     11.08 o 
  -1  15   2      870.20      905.51     19.90 o 
   0  15   2       13.23       99.93      8.47 o 
   1  15   2      194.37      211.50     10.50 o 
   2  15   2     3127.49     3093.66     73.92 o 
   3  15   2      115.19       96.19     15.46 o 
   4  15   2        0.03        1.52     10.35 o 
  -5  16   2       15.17       23.87     14.99 o 
  -4  16   2      202.65      193.22     15.03 o 
  -3  16   2      140.50      138.32     13.00 o 
  -2  16   2       44.27       47.92      7.79 o 
  -1  16   2       59.68       62.13      9.82 o 
   0  16   2      624.09      709.51     17.49 o 
   1  16   2       96.92      125.23     15.18 o 
   2  16   2      241.11      238.07     15.06 o 
   3  16   2      106.77      123.70     16.69 o 
   4  16   2      109.77      141.31     19.36 o 
  -5  17   2        8.43        2.01     14.34 o 
  -4  17   2      106.28      104.98     12.55 o 
  -3  17   2        3.14       12.67      6.78 o 
  -2  17   2        2.82        2.72      5.94 o 
  -1  17   2      434.05      436.00     16.09 o 
   0  17   2      112.74       99.77     10.93 o 
   1  17   2        9.86       10.65      6.90 o 
   2  17   2      118.11       91.59     12.27 o 
   3  17   2      177.38      129.98     33.66 o 
   4  17   2       32.71       24.87     12.77 o 
  -4  18   2       70.12       29.02     11.57 o 
  -3  18   2      285.51      302.58     15.66 o 
  -2  18   2       33.67       37.10      7.91 o 
  -1  18   2       46.45       52.47      7.96 o 
   0  18   2      165.49      172.39     22.97 o 
   1  18   2      349.54      348.36     29.80 o 
   2  18   2        2.53        0.82      8.28 o 
   3  18   2        2.57       -0.02     10.29 o 
   4  18   2      146.13      165.96     22.07 o 
  -4  19   2      298.39      276.67     22.97 o 
  -3  19   2       21.35       19.54      8.40 o 
  -2  19   2      182.34      149.57     12.59 o 
  -1  19   2      502.97      461.32     18.86 o 
   0  19   2       61.96       48.52     12.42 o 
   1  19   2      108.82      132.42     14.77 o 
   2  19   2      363.18      339.79     18.62 o 
   3  19   2      331.26      291.78     21.87 o 
  -4  20   2       11.83       20.37     12.03 o 
  -3  20   2      566.95      585.46     20.81 o 
  -2  20   2      207.95      218.28     14.33 o 
  -1  20   2        5.07       21.23     10.40 o 
   0  20   2      126.62      132.41     35.08 o 
   1  20   2      125.70      161.39     15.32 o 
   2  20   2       66.03       82.76     13.17 o 
   3  20   2      136.24      128.35     19.61 o 
  -3  21   2        5.57       27.01      9.77 o 
  -2  21   2       66.35       85.46     13.03 o 
  -1  21   2      277.41      313.60     22.83 o 
   0  21   2       81.27       69.34     15.03 o 
   1  21   2       30.87       22.75     11.90 o 
   2  21   2      129.42       97.17     15.80 o 
  -3  22   2      146.77      175.14     18.96 o 
  -2  22   2       79.57       95.95     17.79 o 
  -1  22   2       26.32       30.99     13.06 o 
   0  22   2      319.05      322.64     22.65 o 
   1  22   2       87.01      101.33     18.09 o 
   2  22   2        5.86       13.75     10.68 o 
  -2  23   2        7.69       12.52     12.72 o 
  -1  23   2      209.77      188.27     22.53 o 
   0  23   2      271.71      272.66     25.28 o 
   1  23   2        0.26       -1.11     12.22 o 
  -6   0   3      407.42      439.53     36.09 o 
  -5   0   3       89.91       82.52     18.74 o 
  -4   0   3      115.45       72.63     10.38 o 
  -3   0   3      869.80      798.06     25.69 o 
  -2   0   3      675.83      703.49     18.57 o 
  -1   0   3     1274.25     1223.05     18.97 o 
   0   0   3      153.16       94.00      5.58 o 
   1   0   3      346.18      391.78     13.24 o 
   2   0   3      123.29      177.11     14.48 o 
   3   0   3      632.17      621.82     28.86 o 
   4   0   3     1386.42     1415.07     37.76 o 
   5   0   3      181.57      186.56     33.08 o 
   6   0   3        8.50        9.64     21.31 o 
  -6   1   3       73.07       37.64     19.25 o 
  -5   1   3       61.55       52.68     11.60 o 
  -4   1   3      763.41      711.91     17.02 o 
  -3   1   3      773.39      771.33     17.57 o 
  -2   1   3      174.85      349.89      9.21 o 
  -1   1   3      532.61      750.26     13.67 o 
   0   1   3      180.93      123.32      5.09 o 
   1   1   3     1076.95     1173.06     25.77 o 
   2   1   3     2757.52     2741.22     35.45 o 
   3   1   3       37.61       40.49      7.01 o 
   4   1   3      373.75      342.32     15.11 o 
   5   1   3      604.58      611.90     28.58 o 
   6   1   3      192.69      207.80     31.60 o 
  -5   2   3      104.62       99.90     14.97 o 
  -4   2   3       43.14       42.48      5.34 o 
  -3   2   3      675.20      634.43     15.55 o 
  -2   2   3      323.80      277.93      5.46 o 
  -1   2   3     1180.29     1049.75     18.30 o 
   0   2   3      223.05      257.23      6.78 o 
   1   2   3       12.78      187.16     17.53 o 
   2   2   3      221.52      218.93     12.82 o 
   3   2   3       31.44       21.10      9.72 o 
   4   2   3       73.42      110.38     13.31 o 
   5   2   3       83.53      100.53     32.36 o 
   6   2   3       45.73       31.72     16.46 o 
  -6   3   3        2.75       18.12     16.93 o 
  -5   3   3       63.05       71.50      7.40 o 
  -4   3   3     1365.02     1172.41     18.55 o 
  -3   3   3       90.27       91.71      6.30 o 
  -2   3   3        2.54      128.19      5.55 o 
  -1   3   3     4432.78     4134.89     42.33 o 
   0   3   3        9.46       26.47      3.49 o 
   1   3   3     2127.49     2530.59     48.62 o 
   2   3   3      241.84      260.38     10.37 o 
   3   3   3      499.61      548.03     16.37 o 
   4   3   3      212.07      227.73     17.63 o 
   5   3   3        4.64       11.90     10.34 o 
   6   3   3      145.03      122.81     30.53 o 
  -7   4   3       15.65        6.26     15.62 o 
  -5   4   3      248.22      230.70     11.58 o 
  -4   4   3        7.35        2.45      3.81 o 
  -3   4   3     1177.04     1116.76     15.56 o 
  -2   4   3     1644.19     1684.60     15.51 o 
  -1   4   3      134.07       89.98      4.71 o 
   0   4   3     1024.07     1026.50     14.91 o 
   1   4   3     6796.89     6983.08     64.40 o 
   2   4   3      500.58      457.93     13.38 o 
   3   4   3      809.93      763.17     19.33 o 
   4   4   3     1009.83      985.05     32.73 o 
   5   4   3     1144.76     1108.17     46.16 o 
   6   4   3      155.78      145.09     21.67 o 
  -7   5   3      114.69       68.06     24.39 o 
  -6   5   3       36.41       21.42     10.65 o 
  -5   5   3       70.45      125.04     13.52 o 
  -4   5   3      835.66      803.60     17.74 o 
  -3   5   3       84.15      179.67      6.44 o 
  -2   5   3     1047.44     1220.93     12.92 o 
  -1   5   3     2309.32     2260.48     24.86 o 
   0   5   3     1865.99     1900.10     22.18 o 
   1   5   3      258.14      357.85     10.91 o 
   2   5   3      758.94      730.02     16.95 o 
   3   5   3      913.21      864.10     20.62 o 
   4   5   3       36.47       38.99     11.71 o 
   5   5   3      534.37      481.89     26.44 o 
  -6   6   3      355.97      387.87     34.80 o 
  -5   6   3      689.23      616.52     28.57 o 
  -4   6   3      488.42      493.54     14.13 o 
  -3   6   3     4060.69     4135.01     39.64 o 
  -2   6   3     4628.42     4933.25     47.86 o 
  -1   6   3      141.50      230.65      6.40 o 
   0   6   3     3904.80     3745.86     35.43 o 
   1   6   3     4028.65     3948.68     43.56 o 
   2   6   3      911.88      866.60     18.70 o 
   3   6   3      917.50      900.86     28.77 o 
   4   6   3      367.97      371.34     21.66 o 
   5   6   3      187.50      218.78     46.84 o 
  -6   7   3       62.98       38.70     12.85 o 
  -5   7   3       70.24       65.62     14.39 o 
  -4   7   3     1594.91     1553.58     30.11 o 
  -3   7   3      151.08      202.61     12.34 o 
  -2   7   3       32.66       54.68      4.66 o 
  -1   7   3     5075.97     5306.92     50.75 o 
   0   7   3      863.03      764.56     12.57 o 
   1   7   3       74.62       80.79      6.67 o 
   2   7   3     2104.20     2040.51     33.76 o 
   3   7   3      333.87      330.50     18.37 o 
   4   7   3      166.32      151.83     17.49 o 
   5   7   3       88.31       88.13     18.10 o 
  -6   8   3      264.51      242.56     33.75 o 
  -5   8   3       52.44       45.08     13.01 o 
  -4   8   3        2.48        4.33      5.99 o 
  -3   8   3      541.91      444.73     11.45 o 
  -2   8   3     1080.61     1094.42     15.95 o 
  -1   8   3      415.07      396.12      9.19 o 
   0   8   3     2413.26     2395.93     24.46 o 
   1   8   3     1948.58     1845.28     27.77 o 
   2   8   3     1032.61     1048.39     20.97 o 
   3   8   3       31.03       32.96      9.54 o 
   4   8   3      981.87      950.91     41.35 o 
   5   8   3      122.80      117.90     18.62 o 
  -6   9   3        0.36       -6.08     10.63 o 
  -5   9   3      191.93      181.41     37.70 o 
  -4   9   3      791.60      798.08     26.57 o 
  -3   9   3      182.05      254.51      8.89 o 
  -2   9   3      656.54      594.19     12.09 o 
  -1   9   3     6090.13     5925.17     52.61 o 
   0   9   3     2542.67     2557.54     30.02 o 
   1   9   3       29.28       41.64      6.03 o 
   2   9   3     3318.72     3212.00     81.95 o 
   3   9   3      331.59      338.57     19.47 o 
   4   9   3        0.11        1.83      9.12 o 
   5   9   3      240.05      238.20     24.03 o 
  -6  10   3      313.29      312.14     40.15 o 
  -5  10   3        1.57       12.22     11.17 o 
  -4  10   3       19.50       23.84     11.24 o 
  -3  10   3     1774.31     1765.27     28.75 o 
  -2  10   3       56.96       74.89      7.11 o 
  -1  10   3        4.89      203.84     10.00 o 
   0  10   3      639.23      612.18     12.28 o 
   1  10   3      610.69      533.87     13.13 o 
   2  10   3      165.45      246.15     15.50 o 
   3  10   3       14.55       10.43      8.48 o 
   4  10   3      391.52      377.79     22.86 o 
   5  10   3       50.65       50.55     14.47 o 
  -6  11   3      166.03      196.58     81.51 o 
  -5  11   3       43.31       75.07     16.24 o 
  -4  11   3      454.56      405.91     18.82 o 
  -3  11   3      848.58      848.99     22.75 o 
  -2  11   3       19.30       19.60      4.38 o 
  -1  11   3      451.89      495.32     17.20 o 
   0  11   3      231.85      190.93      7.61 o 
   1  11   3       65.83       83.33      7.12 o 
   2  11   3      915.39      890.21     28.43 o 
   3  11   3      662.27      628.81     30.12 o 
   4  11   3       87.79       97.99     16.81 o 
   5  11   3       82.68      126.64     23.93 o 
  -6  12   3       57.31      151.15     53.14 o 
  -5  12   3      279.86      248.20     25.17 o 
  -4  12   3      126.13      128.62     13.83 o 
  -3  12   3      174.22      238.57     15.10 o 
  -2  12   3       34.16       22.30      4.56 o 
  -1  12   3       21.41       16.61      4.03 o 
   0  12   3      228.37      226.41      8.34 o 
   1  12   3       28.36       30.83     11.52 o 
   2  12   3      272.61      241.28     15.71 o 
   3  12   3       45.80       51.71     12.01 o 
   4  12   3       92.45      111.50     17.20 o 
   5  12   3      230.66      251.03     39.16 o 
  -6  13   3       30.19       37.54     19.83 o 
  -5  13   3       17.23       40.14     14.80 o 
  -4  13   3      257.87      287.25     17.17 o 
  -3  13   3       28.24       61.33      8.07 o 
  -2  13   3        2.85       29.62      7.36 o 
  -1  13   3     1112.56     1076.59     18.20 o 
   0  13   3      242.13      194.57      8.07 o 
   1  13   3        2.07       33.67      6.20 o 
   2  13   3      275.43      309.57     18.30 o 
   3  13   3      147.53      172.41     24.67 o 
   4  13   3       12.95       11.52     10.88 o 
   5  13   3      276.83      356.95     27.88 o 
  -5  14   3       30.78       21.59     14.36 o 
  -4  14   3       10.17        0.41      8.14 o 
  -3  14   3       11.15       19.21      6.73 o 
  -2  14   3      411.80      397.06     13.86 o 
  -1  14   3       17.21       67.10      6.62 o 
   0  14   3        9.51       52.24      6.79 o 
   1  14   3      696.86      742.15     19.16 o 
   2  14   3        9.07       13.23      9.04 o 
   3  14   3       32.73       22.14     10.49 o 
   4  14   3      170.45      151.54     19.67 o 
  -5  15   3       23.35       21.19     14.08 o 
  -4  15   3      484.93      528.21     23.71 o 
  -3  15   3       21.70       26.22      8.77 o 
  -2  15   3       58.01       40.80      7.37 o 
  -1  15   3      135.09      170.26      9.18 o 
   0  15   3        1.78        5.58      4.79 o 
   1  15   3      452.28      424.51     14.32 o 
   2  15   3      194.34      241.98     22.37 o 
   3  15   3       23.28       17.86     11.10 o 
   4  15   3       12.21       41.14     14.38 o 
  -5  16   3       71.39       61.74     18.18 o 
  -4  16   3        2.28       20.47     10.35 o 
  -3  16   3      422.16      405.69     19.73 o 
  -2  16   3      293.91      315.16     13.52 o 
  -1  16   3        0.99        6.03      5.48 o 
   0  16   3       83.45       75.21      8.41 o 
   1  16   3      100.00       93.69     12.12 o 
   2  16   3      144.07      126.56     16.61 o 
   3  16   3       50.61       62.60     14.17 o 
   4  16   3      157.79      127.37     19.66 o 
  -5  17   3       58.43       39.96     26.95 o 
  -4  17   3      180.61      200.86     23.39 o 
  -3  17   3       71.12       42.64     11.30 o 
  -2  17   3        2.36        9.40      6.46 o 
  -1  17   3      153.82      208.14     11.94 o 
   0  17   3      463.95      471.74     15.53 o 
   1  17   3       73.70       58.25     10.25 o 
   2  17   3       43.83       45.66     12.72 o 
   3  17   3      207.42      181.98     20.59 o 
   4  17   3        5.71       -5.17     11.51 o 
  -4  18   3       23.10       18.16     10.84 o 
  -3  18   3      238.70      223.00     19.05 o 
  -2  18   3       81.63      120.42     11.48 o 
  -1  18   3        8.14       22.27      8.05 o 
   0  18   3      469.89      540.17     17.07 o 
   1  18   3       83.34      107.92     12.78 o 
   2  18   3       96.97       86.31     12.88 o 
   3  18   3      174.83      181.87     21.01 o 
  -4  19   3      210.33      243.61     22.08 o 
  -3  19   3      125.95      136.93     15.93 o 
  -2  19   3      151.52      191.80     20.40 o 
  -1  19   3      886.56      925.40     26.46 o 
   0  19   3       70.40       81.30     14.43 o 
   1  19   3      110.76      122.02     25.36 o 
   2  19   3      961.08      932.64     29.49 o 
   3  19   3        1.41        1.99     11.76 o 
  -3  20   3      158.53      136.03     22.97 o 
  -2  20   3      183.18      177.74     16.70 o 
  -1  20   3       18.43       44.79      9.99 o 
   0  20   3       26.60        0.93     10.82 o 
   1  20   3      353.32      367.81     36.13 o 
   2  20   3        6.94       38.06     11.34 o 
  -3  21   3       69.65       41.61     12.20 o 
  -2  21   3       14.75       39.59     13.73 o 
  -1  21   3      546.76      559.90     27.95 o 
   0  21   3      166.69      168.86     20.89 o 
   1  21   3       22.73       14.31     12.72 o 
   2  21   3      143.26      158.70     17.65 o 
  -2  22   3       14.87        3.05     19.70 o 
  -1  22   3        2.22        7.22     11.46 o 
   0  22   3       96.34       70.53     16.68 o 
   1  22   3      147.90      135.13     20.50 o 
  -1  23   3      135.91      134.60     29.55 o 
   0  23   3      153.70      157.35     22.20 o 
  -6   0   4      395.79      323.10     20.55 o 
  -5   0   4      517.69      468.35     22.12 o 
  -4   0   4      281.87      253.53     30.62 o 
  -3   0   4      401.10      366.26     16.17 o 
  -2   0   4      902.14      837.86     22.01 o 
  -1   0   4     4145.05     4607.32     43.21 o 
   0   0   4      259.53      192.55      8.87 o 
   1   0   4      826.99      858.46     21.81 o 
   2   0   4       10.67       18.05      9.91 o 
   3   0   4      391.37      377.18     18.65 o 
   4   0   4      353.24      330.06     19.80 o 
   5   0   4       98.82       72.98     24.69 o 
  -6   1   4        0.51       11.80      8.69 o 
  -5   1   4      292.95      248.82     12.02 o 
  -4   1   4     1101.37     1086.44     22.84 o 
  -3   1   4      402.48      351.44     11.17 o 
  -2   1   4      497.66      434.70     13.83 o 
  -1   1   4      816.08      840.35     18.16 o 
   0   1   4       27.36       53.23      4.31 o 
   1   1   4       71.15       93.72      7.23 o 
   2   1   4       18.29       89.80      8.62 o 
   3   1   4       34.40       35.96      8.02 o 
   4   1   4       31.87       24.87      7.54 o 
   5   1   4       34.23       26.32     10.64 o 
  -7   2   4       27.92       10.14     15.10 o 
  -6   2   4      233.51      189.60     48.60 o 
  -5   2   4      591.02      498.02     16.00 o 
  -4   2   4       35.71      192.15      9.88 o 
  -3   2   4      255.40      254.72      7.29 o 
  -2   2   4     2333.95     2430.66     23.60 o 
  -1   2   4      609.53      646.35     12.03 o 
   0   2   4        1.74       -0.49      2.60 o 
   1   2   4      969.60      921.20     18.73 o 
   2   2   4     3192.06     3213.43     43.63 o 
   3   2   4        2.13       16.58      6.23 o 
   4   2   4      181.13      187.47     13.04 o 
   5   2   4      451.05      478.17     31.76 o 
  -7   3   4      310.46      280.34     35.10 o 
  -6   3   4       50.34       44.62     16.84 o 
  -5   3   4      231.85      242.55     17.38 o 
  -4   3   4     2993.79     2880.51     36.99 o 
  -3   3   4       33.75       62.70      5.01 o 
  -2   3   4      533.20      552.34     10.39 o 
  -1   3   4     3898.19     3876.96     36.58 o 
   0   3   4       27.21       39.10      8.16 o 
   1   3   4        2.43        4.21      3.90 o 
   2   3   4     1375.02     1442.77     51.08 o 
   3   3   4      222.23      223.56     11.98 o 
   4   3   4       27.82       17.35     10.02 o 
   5   3   4      147.18      186.78     20.84 o 
  -6   4   4      134.18      110.53     16.89 o 
  -5   4   4      160.35      213.02     16.23 o 
  -4   4   4      197.64      275.50     17.53 o 
  -3   4   4       67.54       84.81      6.87 o 
  -2   4   4     1262.88     1339.91     16.95 o 
  -1   4   4      669.51      606.54     12.67 o 
   0   4   4       15.63      334.22     11.57 o 
   1   4   4     1505.22     1474.61     24.84 o 
   2   4   4      375.43      369.08     13.35 o 
   3   4   4       19.65       29.28      7.32 o 
   4   4   4      982.41      978.58     34.29 o 
   5   4   4      202.51      212.33     41.42 o 
  -6   5   4      146.73      131.28     49.40 o 
  -5   5   4       15.21       53.93     12.81 o 
  -4   5   4     1114.21     1047.86     46.54 o 
  -3   5   4      343.46      385.20      9.81 o 
  -2   5   4      218.90      275.35      5.60 o 
  -1   5   4     4283.83     4317.50     41.19 o 
   0   5   4     3112.91     3202.55     33.33 o 
   1   5   4      212.90      210.37      9.82 o 
   2   5   4     1797.33     1760.38     29.71 o 
   3   5   4      463.57      430.76     15.91 o 
   4   5   4      216.07      208.01     20.09 o 
   5   5   4       51.59       21.65     12.82 o 
  -6   6   4      313.53      204.52     87.74 o 
  -5   6   4        9.01       66.00     16.27 o 
  -4   6   4       18.32       20.59      6.98 o 
  -3   6   4      941.22      957.54     19.48 o 
  -2   6   4      233.10      328.08     14.37 o 
  -1   6   4      290.75      344.86     10.39 o 
   0   6   4     1066.51      924.15     16.57 o 
   1   6   4     2817.32     2749.96     36.95 o 
   2   6   4      379.07      374.87     13.79 o 
   3   6   4       54.78       68.27     12.25 o 
   4   6   4      529.52      559.19     27.18 o 
   5   6   4      132.49      162.73     34.35 o 
  -6   7   4      130.58      175.25     83.16 o 
  -5   7   4      195.93      311.42     26.05 o 
  -4   7   4      734.76      661.77     27.21 o 
  -3   7   4      505.63      515.58     16.62 o 
  -2   7   4      240.34      331.11      8.34 o 
  -1   7   4     3203.38     3282.83     31.98 o 
   0   7   4      367.99      344.76     10.37 o 
   1   7   4        7.98        5.88      4.59 o 
   2   7   4     1777.52     1804.82     30.83 o 
   3   7   4     1648.03     1595.78     41.56 o 
   4   7   4      106.25      133.76     17.68 o 
   5   7   4       55.84       61.48     17.22 o 
  -6   8   4        2.26       63.67     15.82 o 
  -5   8   4      479.67      465.91     26.05 o 
  -4   8   4       24.40       31.88     11.74 o 
  -3   8   4        5.78       22.11      8.13 o 
  -2   8   4      940.50     1010.45     15.54 o 
  -1   8   4      902.22      811.22     14.95 o 
   0   8   4       29.58       33.31      7.02 o 
   1   8   4     1858.83     1908.37     37.17 o 
   2   8   4     2941.73     2839.85     52.86 o 
   3   8   4      138.33      132.40     15.80 o 
   4   8   4      728.29      724.29     31.30 o 
   5   8   4      894.49      892.94     38.18 o 
  -6   9   4        0.57      -11.55     12.21 o 
  -5   9   4        0.87       -1.75     10.24 o 
  -4   9   4      436.52      375.01     22.31 o 
  -3   9   4       64.82       28.75      5.95 o 
  -2   9   4      836.62      804.06     14.36 o 
  -1   9   4     1119.47     1024.60     22.46 o 
   0   9   4      357.21      329.86     10.78 o 
   1   9   4      109.05       72.68      8.18 o 
   2   9   4      418.61      410.30     19.95 o 
   3   9   4      160.22      155.84     17.27 o 
   4   9   4       35.78       63.68     14.51 o 
   5   9   4      293.83      306.64     28.00 o 
  -6  10   4       17.47       14.96     12.97 o 
  -5  10   4      276.49      268.37     31.38 o 
  -4  10   4        0.08       20.36      7.78 o 
  -3  10   4       33.68       29.21      6.26 o 
  -2  10   4      820.02      820.30     23.10 o 
  -1  10   4      481.58      458.21     20.90 o 
   0  10   4      146.89      123.01      7.51 o 
   1  10   4     1274.52     1185.90     32.21 o 
   2  10   4      733.60      678.25     38.91 o 
   3  10   4       14.29       21.73     10.15 o 
   4  10   4      215.98      222.82     32.68 o 
   5  10   4      385.84      381.63     37.42 o 
  -6  11   4        4.22       51.56     17.16 o 
  -5  11   4      107.91      143.43     25.33 o 
  -4  11   4      531.72      505.50     22.93 o 
  -3  11   4       58.45       24.18      7.59 o 
  -2  11   4        0.25        9.55      4.99 o 
  -1  11   4      325.09      322.90     19.48 o 
   0  11   4       46.09       60.60      6.14 o 
   1  11   4        8.80       52.73      9.99 o 
   2  11   4      349.06      291.35     17.81 o 
   3  11   4       17.65       26.21     11.04 o 
   4  11   4      319.84      291.18     21.98 o 
  -6  12   4      386.38      364.34     27.52 o 
  -5  12   4       35.13       23.12     24.40 o 
  -4  12   4        4.40        4.12      7.33 o 
  -3  12   4      289.33      267.39     15.06 o 
  -2  12   4      677.60      665.15     17.31 o 
  -1  12   4      109.31      124.69     11.75 o 
   0  12   4      387.45      343.19     10.59 o 
   1  12   4      453.45      397.89     22.89 o 
   2  12   4      254.20      216.71     21.04 o 
   3  12   4       73.12       45.70     12.41 o 
   4  12   4      385.68      381.84     30.82 o 
  -5  13   4       90.25       67.34     16.22 o 
  -4  13   4      564.57      535.77     33.12 o 
  -3  13   4      103.46      127.33     25.33 o 
  -2  13   4       70.02      194.29     11.45 o 
  -1  13   4      863.98      833.74     16.68 o 
   0  13   4      272.62      302.87     11.27 o 
   1  13   4       27.22       56.62     11.32 o 
   2  13   4      117.01      142.49     18.02 o 
   3  13   4       66.75       39.83     12.34 o 
   4  13   4       25.73       19.08     12.60 o 
  -5  14   4       83.22       64.42     16.94 o 
  -4  14   4       63.30       71.19     12.08 o 
  -3  14   4      153.70      134.68     13.98 o 
  -2  14   4      160.86      108.31     16.25 o 
  -1  14   4      171.55      171.73     14.24 o 
   0  14   4      123.36      133.43     16.04 o 
   1  14   4       80.97       73.77     24.84 o 
   2  14   4      107.56       78.34     13.51 o 
   3  14   4       26.46        6.94     10.11 o 
   4  14   4      198.59      228.33     25.40 o 
  -5  15   4       99.36      113.44     20.78 o 
  -4  15   4      767.31      745.57     35.33 o 
  -3  15   4      187.41      197.24     19.38 o 
  -2  15   4       13.87        6.51      7.19 o 
  -1  15   4      331.22      307.11     11.26 o 
   0  15   4       64.00       52.41      7.76 o 
   1  15   4       32.80       21.19      9.82 o 
   2  15   4       89.85       86.65     14.40 o 
   3  15   4       80.08       59.56     14.03 o 
   4  15   4       16.66       11.69     12.81 o 
  -5  16   4      128.59      129.07     22.14 o 
  -4  16   4       23.98       74.82     13.40 o 
  -3  16   4      220.79      214.41     19.24 o 
  -2  16   4      400.98      402.25     32.80 o 
  -1  16   4       48.05       75.04      9.00 o 
   0  16   4       68.60       52.90      8.13 o 
   1  16   4      484.17      440.37     18.52 o 
   2  16   4       32.89       28.23     12.19 o 
   3  16   4        2.89       -3.78     13.41 o 
  -4  17   4      200.32      252.16     20.87 o 
  -3  17   4      276.59      273.92     19.71 o 
  -2  17   4       20.45       31.72      9.56 o 
  -1  17   4     1303.98     1295.62     38.03 o 
   0  17   4      346.69      386.60     22.49 o 
   1  17   4      129.20      143.08     14.11 o 
   2  17   4      346.49      308.52     21.38 o 
   3  17   4       88.89      113.85     26.16 o 
  -4  18   4       14.95       35.01     12.60 o 
  -3  18   4       45.26       49.49     11.64 o 
  -2  18   4      136.76      159.69     15.33 o 
  -1  18   4      252.12      260.60     31.38 o 
   0  18   4       34.77       49.17      9.16 o 
   1  18   4      156.37      176.35     15.88 o 
   2  18   4      148.53      161.34     20.48 o 
   3  18   4       46.22       43.66     15.98 o 
  -4  19   4      206.03      255.01     43.81 o 
  -3  19   4      111.04      106.43     16.66 o 
  -2  19   4      196.50      165.93     16.11 o 
  -1  19   4       28.62       31.30     12.50 o 
   0  19   4       85.49      101.97     12.78 o 
   1  19   4       56.19       38.16     10.23 o 
   2  19   4       37.38       55.09     15.11 o 
  -3  20   4       64.47       76.09     14.29 o 
  -2  20   4      196.39      186.18     21.40 o 
  -1  20   4       75.35      101.94     16.34 o 
   0  20   4       31.52       49.32     19.84 o 
   1  20   4      261.60      284.73     18.55 o 
   2  20   4      514.95      509.00     32.08 o 
  -2  21   4       76.32       52.51     14.76 o 
  -1  21   4      219.03      259.95     34.87 o 
   0  21   4      302.63      299.70     31.71 o 
   1  21   4       18.62       12.16     10.17 o 
  -1  22   4        8.60        5.67     16.29 o 
   0  22   4       64.61       75.70     23.65 o 
  -6   0   5      424.15      381.23     34.87 o 
  -5   0   5      897.67      760.47     28.75 o 
  -4   0   5        2.49       31.64      9.29 o 
  -3   0   5      782.57      713.96     23.50 o 
  -2   0   5     4182.00     4478.11     63.59 o 
  -1   0   5        2.20        8.75      5.38 o 
   0   0   5       66.38       40.21      6.78 o 
   1   0   5      397.75      366.76     15.69 o 
   2   0   5        3.89        0.66      6.00 o 
   3   0   5       43.10       43.29     10.48 o 
   4   0   5      275.99      249.73     19.88 o 
   5   0   5       10.22      -10.92     17.04 o 
  -6   1   5       96.19      130.23     17.08 o 
  -5   1   5        2.39      151.66     12.36 o 
  -4   1   5     3318.59     3087.46     45.39 o 
  -3   1   5      703.28      721.96     16.60 o 
  -2   1   5      211.19      414.69     13.12 o 
  -1   1   5     2851.92     2988.46     25.71 o 
   0   1   5     2320.56     2274.89     25.99 o 
   1   1   5      626.84      560.86     13.62 o 
   2   1   5      244.35      239.67     12.47 o 
   3   1   5      610.70      614.75     27.30 o 
   4   1   5      190.63      169.83     13.38 o 
   5   1   5       29.13       27.77     14.02 o 
  -6   2   5      136.14      113.65     13.88 o 
  -5   2   5       67.87      308.35     16.37 o 
  -4   2   5       41.59      531.23     19.14 o 
  -3   2   5       52.33       68.54      7.20 o 
  -2   2   5     1209.34     1243.47     17.51 o 
  -1   2   5      679.02      703.65     12.17 o 
   0   2   5        1.15      131.25      6.70 o 
   1   2   5     1339.89     1269.94     20.77 o 
   2   2   5      854.02      790.43     20.73 o 
   3   2   5       30.39       37.67      8.16 o 
   4   2   5       26.61       29.33     10.09 o 
   5   2   5      110.01      117.06     19.19 o 
  -6   3   5      119.25       99.90     16.41 o 
  -5   3   5      449.34      499.44     20.67 o 
  -4   3   5      307.64      326.01     15.84 o 
  -3   3   5      890.41      838.84     17.81 o 
  -2   3   5      171.39      173.56      6.54 o 
  -1   3   5      971.24     1016.83     12.94 o 
   0   3   5      408.88      411.53     12.97 o 
   1   3   5       19.64       17.22      5.26 o 
   2   3   5      646.29      637.50     18.70 o 
   3   3   5       28.24       37.27      8.66 o 
   4   3   5       92.46       89.56     25.61 o 
   5   3   5       38.37       45.59     12.58 o 
  -6   4   5       20.15        7.56     10.56 o 
  -5   4   5      669.23      736.10     24.82 o 
  -4   4   5      391.54      386.93     17.17 o 
  -3   4   5      204.78      190.29      8.44 o 
  -2   4   5      822.47      743.75     13.67 o 
  -1   4   5     2741.59     2579.39     24.19 o 
   0   4   5      125.26      166.11      8.77 o 
   1   4   5     1115.93     1111.95     23.23 o 
   2   4   5      674.51      701.90     19.64 o 
   3   4   5        3.45       11.60      7.00 o 
   4   4   5      512.06      482.14     25.92 o 
   5   4   5      229.60      262.50     25.62 o 
  -6   5   5      122.69      130.59     27.42 o 
  -5   5   5        1.05       31.57      9.19 o 
  -4   5   5      604.54      568.78     32.36 o 
  -3   5   5      287.02      316.84      9.41 o 
  -2   5   5        6.34       11.36      4.31 o 
  -1   5   5     1288.94     1375.48     21.78 o 
   0   5   5      353.25      282.32     11.34 o 
   1   5   5      488.81      434.55     14.58 o 
   2   5   5      127.86      101.92     10.62 o 
   3   5   5      718.59      694.27     28.00 o 
   4   5   5      511.98      518.62     26.94 o 
   5   5   5       18.85        5.84     12.44 o 
  -6   6   5        6.33       23.96     12.94 o 
  -5   6   5      225.78      253.48     21.02 o 
  -4   6   5       36.83       21.03      7.78 o 
  -3   6   5        3.28       21.97      6.09 o 
  -2   6   5      230.35      258.48     10.13 o 
  -1   6   5      149.75      155.78     10.07 o 
   0   6   5       12.93        2.66      3.80 o 
   1   6   5     1122.16     1010.70     22.77 o 
   2   6   5     1065.62     1033.31     43.76 o 
   3   6   5       40.57       40.20     11.30 o 
   4   6   5      493.11      515.09     26.91 o 
  -6   7   5        1.79       47.47     14.46 o 
  -5   7   5        7.66       41.14     12.69 o 
  -4   7   5      274.46      209.61     16.46 o 
  -3   7   5       34.27       50.32      6.88 o 
  -2   7   5       78.35      100.92      8.20 o 
  -1   7   5      146.60      134.05     12.37 o 
   0   7   5        4.90        7.41      4.12 o 
   1   7   5      270.05      234.27     11.69 o 
   2   7   5      549.76      537.06     17.95 o 
   3   7   5      123.37      193.21     19.62 o 
   4   7   5      411.79      408.69     24.78 o 
  -6   8   5       93.20      125.47     41.12 o 
  -5   8   5       50.16       54.07     13.58 o 
  -4   8   5      119.36       99.14     11.90 o 
  -3   8   5       99.67      113.79      9.63 o 
  -2   8   5      641.94      631.52     16.21 o 
  -1   8   5      305.05      265.14     11.17 o 
   0   8   5       14.59      231.70      9.75 o 
   1   8   5      680.12      713.32     67.42 o 
   2   8   5      372.93      414.98     20.81 o 
   3   8   5       35.97       34.25     11.39 o 
   4   8   5      211.63      198.03     22.00 o 
  -6   9   5      167.76      151.63     58.96 o 
  -5   9   5        4.23       11.42     11.44 o 
  -4   9   5      534.77      553.93     20.85 o 
  -3   9   5      126.71      301.46     16.69 o 
  -2   9   5       29.89       27.37      5.79 o 
  -1   9   5      684.76      714.36     17.08 o 
   0   9   5     1221.98     1236.07     22.36 o 
   1   9   5       15.93       13.00      6.08 o 
   2   9   5      216.76      221.28     16.16 o 
   3   9   5      341.63      345.52     21.41 o 
   4   9   5      161.47      169.65     21.22 o 
  -6  10   5       91.97       73.34     17.90 o 
  -5  10   5      103.27       98.56     17.60 o 
  -4  10   5       14.99       18.03      8.16 o 
  -3  10   5       99.47       91.07      9.10 o 
  -2  10   5      376.83      411.41     13.99 o 
  -1  10   5       69.38       79.02      8.91 o 
   0  10   5       46.81       51.28      6.89 o 
   1  10   5      349.67      365.77     14.90 o 
   2  10   5      248.73      232.57     19.46 o 
   3  10   5       13.07        8.84      9.88 o 
   4  10   5      229.99      245.06     49.73 o 
  -6  11   5       43.07       28.58     16.11 o 
  -5  11   5        5.81       22.98     12.39 o 
  -4  11   5      595.93      582.90     22.71 o 
  -3  11   5      295.94      285.73     12.96 o 
  -2  11   5       98.19       85.70      8.89 o 
  -1  11   5      117.96      168.19     10.45 o 
   0  11   5      280.51      235.63     10.63 o 
   1  11   5      154.89      128.79     19.25 o 
   2  11   5        6.77       16.83      9.97 o 
   3  11   5      749.71      653.79     29.45 o 
   4  11   5       92.23       91.19     31.78 o 
  -5  12   5      178.81      151.01     20.91 o 
  -4  12   5        5.89       12.38      8.32 o 
  -3  12   5      183.22      231.65     15.68 o 
  -2  12   5      490.17      483.15     15.90 o 
  -1  12   5        1.96       78.65     13.84 o 
   0  12   5        4.16       -0.25      4.77 o 
   1  12   5      481.10      441.71     21.31 o 
   2  12   5       18.44        5.61      9.15 o 
   3  12   5       22.35       41.99     13.07 o 
   4  12   5       19.36       32.31     14.19 o 
  -5  13   5       77.41      108.92     19.75 o 
  -4  13   5      509.64      494.99     40.21 o 
  -3  13   5      296.23      247.26     33.59 o 
  -2  13   5       18.16       13.15      5.92 o 
  -1  13   5     2092.32     2090.75     34.93 o 
   0  13   5      172.13      200.35     11.44 o 
   1  13   5       88.53       76.92     13.28 o 
   2  13   5      355.95      285.79     19.47 o 
   3  13   5        2.71       -1.54     10.08 o 
  -5  14   5      349.08      319.30     27.14 o 
  -4  14   5      103.63       98.31     13.98 o 
  -3  14   5      136.32       87.30     12.19 o 
  -2  14   5      611.25      553.42     24.32 o 
  -1  14   5     1876.02     1946.38     38.37 o 
   0  14   5       47.34       30.60     11.90 o 
   1  14   5      526.49      460.33     23.16 o 
   2  14   5      497.33      455.14     29.00 o 
   3  14   5        3.01       -2.61     10.24 o 
  -5  15   5      136.21      155.58     23.15 o 
  -4  15   5      295.18      294.26     20.70 o 
  -3  15   5      299.61      239.15     18.35 o 
  -2  15   5       14.11        7.08      7.29 o 
  -1  15   5       87.58      157.16     12.14 o 
   0  15   5      194.42      162.20     23.46 o 
   1  15   5       23.66       60.46     13.47 o 
   2  15   5       41.54       48.77     12.88 o 
   3  15   5       26.98        5.23     11.97 o 
  -4  16   5       32.99       25.46     11.35 o 
  -3  16   5       81.31       90.41     16.28 o 
  -2  16   5      360.50      372.98     20.94 o 
  -1  16   5      208.71      219.61     14.47 o 
   0  16   5       49.03       37.18      9.17 o 
   1  16   5      214.22      217.84     21.14 o 
   2  16   5      366.05      308.63     21.60 o 
   3  16   5        3.75        8.25     14.72 o 
  -4  17   5      237.27      204.83     26.83 o 
  -3  17   5      184.29      159.26     16.50 o 
  -2  17   5       72.69       58.01     10.85 o 
  -1  17   5      113.59      117.05     16.41 o 
   0  17   5      406.00      406.44     18.39 o 
   1  17   5       85.72      105.16     16.75 o 
   2  17   5        7.93       22.50     12.12 o 
  -4  18   5       29.40       16.20     11.85 o 
  -3  18   5        1.47        2.42      9.19 o 
  -2  18   5      801.95      842.70     27.62 o 
  -1  18   5       46.44       36.79     12.13 o 
   0  18   5        0.52        8.02      8.04 o 
   1  18   5      356.53      338.61     25.50 o 
   2  18   5       81.37       77.06     16.38 o 
  -3  19   5        6.79       -5.65      8.95 o 
  -2  19   5      149.00      153.03     37.93 o 
  -1  19   5      189.20      163.19     26.40 o 
   0  19   5      134.15      116.26     20.27 o 
   1  19   5       17.23        8.54     10.96 o 
  -2  20   5        8.89       13.26     12.66 o 
  -1  20   5      123.93       95.50     16.00 o 
   0  20   5        2.04        4.18     14.94 o 
   1  20   5      228.88      259.83     26.00 o 
  -1  21   5       90.30      104.68     18.39 o 
   0  21   5       15.43       13.47     20.23 o 
  -6   0   6       48.33       28.91     18.12 o 
  -5   0   6      621.79      527.24     24.85 o 
  -4   0   6       84.99       84.00     30.18 o 
  -3   0   6      468.43      449.45     27.50 o 
  -2   0   6     2096.80     1986.72     63.12 o 
  -1   0   6     1075.09      942.54     41.41 o 
   0   0   6       65.40       42.77      7.75 o 
   1   0   6     1423.43     1325.22     32.21 o 
   2   0   6      103.60       94.19     12.87 o 
   3   0   6       27.01       23.32     10.98 o 
   4   0   6      135.47      134.43     18.96 o 
  -6   1   6      123.10       71.91     16.35 o 
  -5   1   6       92.68       76.96     11.48 o 
  -4   1   6      263.28      311.14     18.01 o 
  -3   1   6      441.28      417.79     15.68 o 
  -2   1   6      216.89      170.83      8.83 o 
  -1   1   6      848.98      756.74     26.37 o 
   0   1   6      973.85      881.92     16.91 o 
   1   1   6      605.72      572.92     15.03 o 
   2   1   6       19.87       39.65      8.58 o 
   3   1   6      464.00      436.13     16.01 o 
   4   1   6      223.48      212.68     18.28 o 
  -6   2   6       12.31       32.48     10.90 o 
  -5   2   6      495.59      599.26     22.95 o 
  -4   2   6      705.16      686.10     18.36 o 
  -3   2   6      169.99      148.25     10.36 o 
  -2   2   6     2112.86     2048.12     29.41 o 
  -1   2   6     1382.91     1430.93     28.34 o 
   0   2   6        1.16       21.08      4.57 o 
   1   2   6     2782.21     2709.87     34.29 o 
   2   2   6     1327.10     1294.59     24.75 o 
   3   2   6      241.06      224.98     12.19 o 
   4   2   6      308.69      270.16     17.80 o 
  -6   3   6       15.33       47.95     13.36 o 
  -5   3   6       76.33       53.40     16.20 o 
  -4   3   6      733.57      967.52     27.34 o 
  -3   3   6      255.29      238.63     10.64 o 
  -2   3   6      140.58      134.42     14.87 o 
  -1   3   6      206.35      348.05     11.04 o 
   0   3   6      241.07      289.10     12.23 o 
   1   3   6     1353.23     1480.23     37.15 o 
   2   3   6       93.00      150.56     13.81 o 
   3   3   6       88.30      103.20     11.36 o 
   4   3   6      561.23      503.95     45.97 o 
  -6   4   6       99.49       62.34     24.22 o 
  -5   4   6      473.44      404.34     19.81 o 
  -4   4   6        5.27      163.03     14.59 o 
  -3   4   6       24.92       27.24      7.29 o 
  -2   4   6     1373.27     1289.77     28.51 o 
  -1   4   6      156.02      211.01     12.36 o 
   0   4   6      173.73      177.16     10.27 o 
   1   4   6       50.31       65.96      8.92 o 
   2   4   6      147.87      145.24     12.51 o 
   3   4   6       12.81       12.08     10.26 o 
   4   4   6      106.73      108.02     30.63 o 
  -6   5   6       50.74       61.53     15.15 o 
  -5   5   6       29.27       48.09     10.47 o 
  -4   5   6       79.96       65.97     10.57 o 
  -3   5   6      147.53      139.67     12.47 o 
  -2   5   6      184.82      216.80     12.48 o 
  -1   5   6       10.50       18.41      4.83 o 
   0   5   6      825.81      766.61     23.39 o 
   1   5   6      315.44      301.04     13.83 o 
   2   5   6       12.62        2.80      6.40 o 
   3   5   6      349.61      394.15     32.33 o 
   4   5   6      432.22      402.56     39.76 o 
  -6   6   6       26.62       25.78     13.06 o 
  -5   6   6      319.76      281.37     22.99 o 
  -4   6   6       11.39       23.77      9.56 o 
  -3   6   6       28.77       44.42     11.46 o 
  -2   6   6      543.89      497.94     18.15 o 
  -1   6   6       41.18       25.85      5.57 o 
   0   6   6      156.55      158.59     12.12 o 
   1   6   6      361.80      302.68     13.98 o 
   2   6   6      141.52      122.55     11.84 o 
   3   6   6       14.44        1.01      9.68 o 
   4   6   6        7.00        5.70     12.18 o 
  -6   7   6      108.47       92.84     19.54 o 
  -5   7   6        2.72       -2.27      9.55 o 
  -4   7   6       79.10      308.64     19.34 o 
  -3   7   6      510.54      564.37     31.15 o 
  -2   7   6      221.74      217.95     10.85 o 
  -1   7   6       60.39       78.38      9.23 o 
   0   7   6      570.08      566.56     18.03 o 
   1   7   6      256.01      237.71     12.89 o 
   2   7   6       14.77       13.45      9.46 o 
   3   7   6      271.10      284.61     29.58 o 
   4   7   6      244.92      277.97     24.35 o 
  -6   8   6       33.61       21.24     18.95 o 
  -5   8   6      284.98      245.27     61.22 o 
  -4   8   6      458.32      424.00     19.47 o 
  -3   8   6      107.03      441.86     23.99 o 
  -2   8   6      333.83      311.83     12.51 o 
  -1   8   6      113.85      355.95     12.90 o 
   0   8   6      252.16      492.03     17.21 o 
   1   8   6      385.75      426.93     16.62 o 
   2   8   6       44.50       48.45     17.93 o 
   3   8   6       77.71       84.10     15.06 o 
   4   8   6      141.81      162.09     21.72 o 
  -6   9   6       67.20       52.42     21.98 o 
  -5   9   6       22.47       19.32     12.75 o 
  -4   9   6      253.77      235.04     22.38 o 
  -3   9   6       23.55       27.52      8.38 o 
  -2   9   6       34.20       37.89      7.27 o 
  -1   9   6      795.13      850.98     19.95 o 
   0   9   6      397.80      402.77     16.18 o 
   1   9   6       98.96       94.55     18.81 o 
   2   9   6       45.72       45.24     33.45 o 
   3   9   6       56.19       45.04     13.28 o 
   4   9   6      121.96      123.41     49.65 o 
  -5  10   6      285.99      309.57     24.66 o 
  -4  10   6      224.18      198.82     44.45 o 
  -3  10   6       56.85      198.64     23.33 o 
  -2  10   6      431.57      451.83     15.53 o 
  -1  10   6      659.35      686.96     18.63 o 
   0  10   6       69.14      256.00     11.72 o 
   1  10   6      603.13      553.87     24.10 o 
   2  10   6      208.69      185.32     18.79 o 
   3  10   6        0.37       -1.37     10.54 o 
  -5  11   6        2.53       -6.12     10.89 o 
  -4  11   6      179.68      178.01     20.53 o 
  -3  11   6      471.40      477.11     20.14 o 
  -2  11   6      334.65      340.17     19.58 o 
  -1  11   6       89.62       76.50      8.94 o 
   0  11   6      585.20      546.07     16.75 o 
   1  11   6      462.28      440.03     28.20 o 
   2  11   6       67.35       61.28     13.56 o 
   3  11   6       89.33       93.51     17.02 o 
  -5  12   6      330.14      308.47     33.93 o 
  -4  12   6       89.64       54.22     14.14 o 
  -3  12   6       24.44       35.02      9.39 o 
  -2  12   6      839.78     1101.86     24.95 o 
  -1  12   6      559.82      503.94     16.67 o 
   0  12   6       30.31       26.72      6.97 o 
   1  12   6      495.80      474.02     25.22 o 
   2  12   6      204.74      168.24     19.25 o 
   3  12   6        5.63       -2.04     10.70 o 
  -5  13   6        2.89       -9.09     11.69 o 
  -4  13   6      198.58      201.77     22.33 o 
  -3  13   6      281.36      241.13     17.84 o 
  -2  13   6      204.90      235.42     13.54 o 
  -1  13   6        7.70       15.86      6.59 o 
   0  13   6      592.94      627.97     28.37 o 
   1  13   6       77.63       66.87     13.56 o 
   2  13   6        0.30        3.29      9.95 o 
   3  13   6      139.50      150.59     41.77 o 
  -5  14   6      235.61      268.84     28.11 o 
  -4  14   6       22.51       21.32     12.66 o 
  -3  14   6       26.07       35.64      9.98 o 
  -2  14   6     1130.41     1326.37     28.55 o 
  -1  14   6      156.36      174.62     13.29 o 
   0  14   6       16.14       18.27      8.34 o 
   1  14   6      255.07      187.49     46.06 o 
   2  14   6      357.33      355.67     22.96 o 
  -4  15   6      266.40      302.27     26.04 o 
  -3  15   6      137.37      123.70     15.35 o 
  -2  15   6      266.23      259.26     16.68 o 
  -1  15   6      222.91      236.56     14.36 o 
   0  15   6      369.87      383.42     17.96 o 
   1  15   6      322.82      307.66     25.50 o 
   2  15   6        8.50       23.46     12.06 o 
  -4  16   6      102.58      147.16     21.59 o 
  -3  16   6       22.96       21.36      9.70 o 
  -2  16   6      291.68      263.81     16.31 o 
  -1  16   6      277.56      259.08     17.30 o 
   0  16   6        3.27       -3.23      7.59 o 
   1  16   6      398.61      347.16     22.61 o 
   2  16   6      212.05      179.25     22.55 o 
  -3  17   6       62.76       65.62     12.65 o 
  -2  17   6       67.14       51.81     16.78 o 
  -1  17   6      107.80      101.89     13.17 o 
   0  17   6      298.69      285.09     17.53 o 
   1  17   6      196.34      209.86     55.78 o 
  -3  18   6       67.74       48.94     13.10 o 
  -2  18   6       70.55       74.24     33.81 o 
  -1  18   6       57.34       80.47     15.79 o 
   0  18   6        7.62        3.73     10.54 o 
   1  18   6       87.57       59.79     38.20 o 
  -2  19   6        0.92       -4.93     11.38 o 
  -1  19   6       24.08       39.22     13.16 o 
   0  19   6       11.61        7.46      9.60 o 
  -6   0   7        0.25        3.60     16.97 o 
  -5   0   7      279.75      271.49     38.06 o 
  -4   0   7       66.19       35.89     10.48 o 
  -3   0   7       22.09        3.84     14.25 o 
  -2   0   7      543.76      505.10     30.46 o 
  -1   0   7      765.40      618.44     36.84 o 
   0   0   7        2.14       -2.15     10.12 o 
   1   0   7       25.33       20.33     14.43 o 
   2   0   7      627.68      562.70     24.63 o 
   3   0   7      172.15      162.15     28.97 o 
  -6   1   7       53.06       38.90     14.70 o 
  -5   1   7       58.87       65.55     11.59 o 
  -4   1   7       43.30       61.66      8.48 o 
  -3   1   7      452.16      419.88     14.57 o 
  -2   1   7      166.89      150.40     16.08 o 
  -1   1   7       67.77       44.52     11.21 o 
   0   1   7      544.99      524.90     23.70 o 
   1   1   7     1610.47     1774.68     38.40 o 
   2   1   7       88.49       64.96      9.03 o 
   3   1   7      255.47      256.41     14.64 o 
  -6   2   7        0.73        3.62     11.91 o 
  -5   2   7      424.36      421.73     20.11 o 
  -4   2   7      178.82      205.13     15.13 o 
  -3   2   7        0.03      117.50      9.82 o 
  -2   2   7      838.66      783.29     24.86 o 
  -1   2   7      555.74      569.23     43.22 o 
   0   2   7       23.69       18.66     14.26 o 
   1   2   7     1388.56     1607.38     32.27 o 
   2   2   7      407.88      435.76     15.52 o 
   3   2   7      135.93      150.46     15.53 o 
  -6   3   7       32.40       30.97     13.69 o 
  -5   3   7        2.00       43.56     25.71 o 
  -4   3   7      141.81      163.71     15.22 o 
  -3   3   7       99.83       88.26      8.75 o 
  -2   3   7      110.40       94.30     15.46 o 
  -1   3   7       66.33       99.52     14.24 o 
   0   3   7      952.89     1257.68     36.87 o 
   1   3   7        2.93       38.36      8.56 o 
   2   3   7       10.76       17.84      6.81 o 
   3   3   7      219.54      208.48     16.13 o 
  -6   4   7        4.53       46.41     13.98 o 
  -5   4   7      238.76      229.15     17.67 o 
  -4   4   7      290.62      261.48     17.53 o 
  -3   4   7       40.25       22.55      7.75 o 
  -2   4   7      858.01      705.03     22.53 o 
  -1   4   7      235.78      189.95     35.88 o 
   0   4   7     1147.58     1150.33     35.61 o 
   1   4   7      311.51      327.17     15.47 o 
   2   4   7      176.60      172.70     22.58 o 
   3   4   7      171.55      156.47     15.49 o 
  -6   5   7      142.62       89.86     20.24 o 
  -5   5   7        4.28       10.00      9.09 o 
  -4   5   7      111.69      115.90     13.96 o 
  -3   5   7       87.66      114.64     19.02 o 
  -2   5   7      388.96      374.93     16.82 o 
  -1   5   7      118.76      123.28     17.41 o 
   0   5   7        3.96      204.34     17.68 o 
   1   5   7      349.69      301.19     14.86 o 
   2   5   7       22.14       17.73      8.16 o 
   3   5   7      185.04      190.18     23.49 o 
  -5   6   7      357.00      314.68     18.88 o 
  -4   6   7      497.64      428.77     20.05 o 
  -3   6   7       28.76       38.42      8.84 o 
  -2   6   7      341.63      350.81     16.76 o 
  -1   6   7      142.95      165.86     13.78 o 
   0   6   7        1.67        7.10      6.37 o 
   1   6   7      118.85      132.86     12.58 o 
   2   6   7      136.93      191.32     17.35 o 
   3   6   7       17.46       23.19     12.46 o 
  -5   7   7        2.89       10.84     11.65 o 
  -4   7   7      344.16      377.70     19.23 o 
  -3   7   7      267.64      338.13     17.39 o 
  -2   7   7      135.85      129.65     13.09 o 
  -1   7   7      107.05      160.15     15.39 o 
   0   7   7      128.56      122.59     11.92 o 
   1   7   7      155.75      153.33     13.64 o 
   2   7   7       47.32       46.50     14.67 o 
   3   7   7        2.44       -0.45     10.45 o 
  -5   8   7      440.91      410.02     34.65 o 
  -4   8   7      140.86      322.16     18.21 o 
  -3   8   7       11.88       17.67      7.95 o 
  -2   8   7      398.64      385.19     17.79 o 
  -1   8   7     1013.56      995.39     27.21 o 
   0   8   7       17.88        7.94      6.82 o 
   1   8   7      119.25      129.95     13.16 o 
   2   8   7       49.88       75.56     20.55 o 
   3   8   7       61.45       45.54     14.74 o 
  -5   9   7        9.81       33.12     13.04 o 
  -4   9   7        1.69       -8.23      7.27 o 
  -3   9   7      346.67      294.58     16.81 o 
  -2   9   7       61.29       45.19      9.97 o 
  -1   9   7      140.17      232.35     14.25 o 
   0   9   7      202.24      190.03     14.07 o 
   1   9   7      318.05      247.58     25.64 o 
   2   9   7        0.10       -2.96      8.53 o 
   3   9   7       69.17       54.88     15.13 o 
  -5  10   7      467.98      426.94     42.59 o 
  -4  10   7       75.87      161.70     27.81 o 
  -3  10   7        8.43       16.40      8.28 o 
  -2  10   7      709.22      694.84     24.17 o 
  -1  10   7      103.98      246.18     14.83 o 
   0  10   7        0.40       26.00      8.16 o 
   1  10   7      105.93       90.51     14.41 o 
   2  10   7       96.45       90.53     15.67 o 
   3  10   7       31.15       15.46     12.31 o 
  -5  11   7       18.75       88.82     18.10 o 
  -4  11   7      174.05      173.13     21.18 o 
  -3  11   7      522.68      563.73     23.06 o 
  -2  11   7      182.15      220.91     17.20 o 
  -1  11   7      104.55      114.15     11.14 o 
   0  11   7      542.42      556.84     29.71 o 
   1  11   7      450.05      397.17     22.52 o 
   2  11   7        4.57        5.52     10.45 o 
  -4  12   7      194.97      161.08     34.18 o 
  -3  12   7       88.89      231.79     32.27 o 
  -2  12   7      261.18      266.69     17.02 o 
  -1  12   7      214.31      246.81     13.86 o 
   0  12   7        0.26       -4.60      8.47 o 
   1  12   7      134.06      145.84     29.59 o 
   2  12   7      182.09      144.22     18.91 o 
  -4  13   7       32.38       19.35     13.63 o 
  -3  13   7       11.04      131.17     18.51 o 
  -2  13   7      260.94      251.89     19.00 o 
  -1  13   7       72.41       98.80     10.83 o 
   0  13   7      314.86      387.50     22.60 o 
   1  13   7      210.31      234.24     22.42 o 
   2  13   7        0.02       -4.57     10.96 o 
  -4  14   7      134.42      161.56     21.43 o 
  -3  14   7       14.39       67.51     16.19 o 
  -2  14   7      266.20      300.62     19.89 o 
  -1  14   7      299.97      273.61     14.79 o 
   0  14   7      190.79      162.73     19.01 o 
   1  14   7      261.35      265.30     21.80 o 
  -3  15   7       98.67       88.23     22.45 o 
  -2  15   7       37.98       35.02     13.16 o 
  -1  15   7       76.48       90.85     12.83 o 
   0  15   7      171.17      171.86     19.89 o 
   1  15   7       86.30       69.71     17.77 o 
  -3  16   7        4.00       13.87     12.48 o 
  -2  16   7      203.63      246.00     30.77 o 
  -1  16   7       47.17       52.17     11.88 o 
   0  16   7        1.72        5.70     10.80 o 
   1  16   7      224.85      293.78     36.48 o 
  -2  17   7        1.09       46.35     14.75 o 
  -1  17   7        0.78       15.70      9.80 o 
   0  17   7       89.32       71.07     16.20 o 
  -5   0   8       33.67       17.21     17.55 o 
  -4   0   8       22.67       27.44     10.75 o 
  -3   0   8      161.59      150.09     16.08 o 
  -2   0   8      402.27      258.54     27.74 o 
  -1   0   8       18.23       10.74     12.98 o 
   0   0   8      913.47      801.06     44.85 o 
   1   0   8      339.91      251.32     27.32 o 
   2   0   8      168.21      168.16     28.59 o 
  -5   1   8       79.29      148.32     21.02 o 
  -4   1   8       22.05       15.98      8.37 o 
  -3   1   8      172.37      206.91     12.06 o 
  -2   1   8      260.12      279.50     23.35 o 
  -1   1   8       13.15       16.22      9.90 o 
   0   1   8      721.63      816.43     31.90 o 
   1   1   8      157.52      232.67     21.95 o 
   2   1   8        0.20       -5.96     10.08 o 
  -5   2   8      162.12      148.83     16.56 o 
  -4   2   8      100.95       87.13     13.68 o 
  -3   2   8       32.33       62.82      8.62 o 
  -2   2   8       30.82       40.08      9.67 o 
  -1   2   8       46.34       61.98     12.39 o 
   0   2   8       20.21      118.62     16.66 o 
   1   2   8        2.24       31.92     12.06 o 
   2   2   8      190.03      225.92     33.69 o 
  -5   3   8       78.75       66.72     13.23 o 
  -4   3   8       27.88       17.50      9.24 o 
  -3   3   8      277.46      334.61     22.28 o 
  -2   3   8      157.49      160.05     14.35 o 
  -1   3   8       31.13      130.87     17.50 o 
   0   3   8       60.94       78.99     15.04 o 
   1   3   8      354.37      345.96     21.88 o 
   2   3   8       24.31       40.42     13.69 o 
  -5   4   8      206.96      199.20     26.76 o 
  -4   4   8      135.09      130.49     27.29 o 
  -3   4   8       10.88       98.82     12.73 o 
  -2   4   8      158.07      240.97     16.34 o 
  -1   4   8      593.27      502.65     26.02 o 
   0   4   8       36.39       92.00     15.43 o 
   1   4   8       44.90       87.57     15.51 o 
   2   4   8      103.10      169.30     20.29 o 
  -5   5   8       52.94       47.47     12.17 o 
  -4   5   8        5.40       19.90      9.19 o 
  -3   5   8      755.99      701.74     25.12 o 
  -2   5   8      509.97      431.83     27.67 o 
  -1   5   8        6.10      167.90     41.21 o 
   0   5   8      481.14      458.23     49.30 o 
   1   5   8      894.96      843.82     34.33 o 
   2   5   8      124.86      225.07     19.49 o 
  -5   6   8      274.68      260.91     21.18 o 
  -4   6   8       50.46       97.95     14.17 o 
  -3   6   8       11.54       39.68     10.47 o 
  -2   6   8      157.57      156.62     14.85 o 
  -1   6   8       38.90       40.70     12.67 o 
   0   6   8       80.89       70.64     14.82 o 
   1   6   8      107.46      162.65     19.52 o 
   2   6   8       45.60      106.82     25.37 o 
  -5   7   8       46.11       40.72     18.85 o 
  -4   7   8      114.62      166.91     16.99 o 
  -3   7   8      385.18      402.76     19.74 o 
  -2   7   8      394.88      394.32     18.95 o 
  -1   7   8        8.50       16.85     17.76 o 
   0   7   8      366.60      405.53     48.18 o 
   1   7   8      209.40      214.37     21.89 o 
   2   7   8       68.82      152.12     28.65 o 
  -5   8   8      249.25      216.01     24.69 o 
  -4   8   8      210.89      168.58     19.29 o 
  -3   8   8        9.57        5.88      8.13 o 
  -2   8   8      407.25      361.44     18.53 o 
  -1   8   8      279.33      235.43     40.38 o 
   0   8   8      212.24      247.47     23.49 o 
   1   8   8        1.23       -1.98     10.33 o 
   2   8   8      274.97      248.48     33.50 o 
  -4   9   8       82.67       91.59     15.70 o 
  -3   9   8      400.44      315.90     18.34 o 
  -2   9   8      243.68      258.54     18.17 o 
  -1   9   8        4.78       18.68      8.95 o 
   0   9   8      493.33      463.52     26.09 o 
   1   9   8      113.32      106.74     24.46 o 
   2   9   8        3.21       -3.24     10.50 o 
  -4  10   8      155.38      134.73     21.00 o 
  -3  10   8       17.64       29.80      9.85 o 
  -2  10   8      189.97      196.95     22.52 o 
  -1  10   8      152.51      140.03     17.83 o 
   0  10   8      148.37      165.17     21.34 o 
   1  10   8       22.07       32.94     18.28 o 
  -4  11   8       20.88       75.76     16.36 o 
  -3  11   8      144.16      177.53     17.56 o 
  -2  11   8      257.02      282.62     18.59 o 
  -1  11   8       11.81        2.41      8.25 o 
   0  11   8      299.43      274.45     21.57 o 
   1  11   8      232.82      268.69     36.13 o 
  -4  12   8       28.12       81.72     17.75 o 
  -3  12   8       29.73       12.89      9.79 o 
  -2  12   8       29.65        8.18      9.68 o 
  -1  12   8      136.56      140.89     22.55 o 
   0  12   8       91.71       79.21     23.08 o 
   1  12   8       52.21       54.32     22.00 o 
  -3  13   8      120.52      151.23     21.17 o 
  -2  13   8       92.51      114.35     20.06 o 
  -1  13   8        1.00      -11.70      7.80 o 
   0  13   8       77.10       90.57     24.66 o 
  -3  14   8        2.41        9.77     11.77 o 
  -2  14   8       80.01       77.25     13.97 o 
  -1  14   8      106.39       81.49     16.57 o 
   0  14   8       12.73       10.37     16.33 o 
  -2  15   8       21.85       24.86     14.23 o 
  -1  15   8        0.02       16.67     13.16 o 
  -4   0   9       84.36       60.01     25.17 o 
  -3   0   9        7.04        0.16     14.39 o 
  -2   0   9       16.80      -13.47     11.79 o 
  -1   0   9       15.93       24.73     16.82 o 
   0   0   9       22.42       26.91     17.37 o 
   1   0   9       15.01       23.79     17.64 o 
  -4   1   9       10.00        8.55      8.98 o 
  -3   1   9      154.33      285.13     28.84 o 
  -2   1   9      246.18      246.58     25.33 o 
  -1   1   9       13.81       22.65     11.81 o 
   0   1   9       41.31       65.71     14.94 o 
   1   1   9      171.61      167.71     21.12 o 
  -4   2   9       70.20       91.00     13.85 o 
  -3   2   9      113.68       84.18     12.53 o 
  -2   2   9       26.46       13.27     11.01 o 
  -1   2   9       75.43       58.05     16.96 o 
   0   2   9      156.84      163.82     20.41 o 
   1   2   9       21.21        5.05     11.02 o 
  -4   3   9        0.42       -0.19      8.65 o 
  -3   3   9      121.85      154.71     16.25 o 
  -2   3   9      301.31      292.95     24.62 o 
  -1   3   9       11.23       18.66     11.36 o 
   0   3   9      156.35      151.59     30.42 o 
   1   3   9      263.06      263.94     25.33 o 
  -4   4   9       61.73       78.33     15.18 o 
  -3   4   9       45.95      118.64     15.78 o 
  -2   4   9      173.44      201.20     22.97 o 
  -1   4   9      139.12      147.60     19.94 o 
   0   4   9      169.22      190.28     27.18 o 
   1   4   9       13.27       27.55     13.41 o 
  -4   5   9       15.56       17.77     10.48 o 
  -3   5   9      422.61      366.79     19.89 o 
  -2   5   9      122.12      157.47     25.04 o 
  -1   5   9       25.45       15.82     11.40 o 
   0   5   9      376.83      398.69     25.32 o 
   1   5   9       49.03       84.47     23.83 o 
  -4   6   9      123.84       93.47     16.89 o 
  -3   6   9       41.87       41.52     11.20 o 
  -2   6   9       80.39      140.08     15.61 o 
  -1   6   9      136.84      132.05     19.94 o 
   0   6   9      144.60      168.13     33.45 o 
   1   6   9       31.84       90.86     17.97 o 
  -4   7   9        9.40        1.72      9.49 o 
  -3   7   9      280.49      248.51     18.87 o 
  -2   7   9      344.13      274.41     18.71 o 
  -1   7   9        2.53       90.40     17.19 o 
   0   7   9      259.55      281.73     24.04 o 
   1   7   9      433.30      540.81     30.28 o 
  -3   8   9       19.29       26.96     11.03 o 
  -2   8   9      120.76      118.22     15.05 o 
  -1   8   9      456.08      375.47     27.34 o 
   0   8   9      214.14      285.13     47.62 o 
  -3   9   9      134.82      118.80     15.59 o 
  -2   9   9      285.97      290.32     29.64 o 
  -1   9   9        3.62       93.17     18.68 o 
   0   9   9       48.74       46.02     15.29 o 
  -3  10   9        4.61        3.07      9.41 o 
  -2  10   9       31.54       39.65     11.20 o 
  -1  10   9       40.05       52.23     16.21 o 
   0  10   9      162.98      145.34     21.74 o 
  -2  11   9      135.88      128.00     15.94 o 
  -1  11   9        5.85        5.49     11.63 o 
  -3   0  10      154.87      142.33     30.76 o 
  -2   0  10        5.41        7.89     15.83 o 
  -1   0  10      148.56      166.25     31.75 o 
  -3   1  10      120.83       94.37     19.68 o 
  -2   1  10       88.72       89.82     20.69 o 
  -1   1  10       32.23       11.26     12.96 o 
  -3   2  10      178.95      168.75     34.27 o 
  -2   2  10       10.22        1.06     11.22 o 
  -1   2  10       72.14       96.29     17.99 o 
  -3   3  10       95.02       76.51     18.30 o 
  -2   3  10       64.30       66.35     16.76 o 
  -1   3  10        3.43        4.15     11.27 o 
  -2   4  10       23.18       61.16     16.81 o 
  -1   4  10      173.90      207.45     24.25 o 
  -2   5  10      204.21      176.32     34.13 o 
                                                 
